# Supplementary material for: The Type and Source of Reactive Oxygen Species Influences the Outcome of Oxidative Stress in Cultured Cells
Source: Cells. 2021 Apr 30;10(5):1075. doi: 10.3390/cells10051075 (PMC8147180; doi:10.3390/cells10051075)
Supplement: Supplementary file 1 [file cells-10-01075-s001.zip]

Archive with 1 entries (1 files):
- cells-1165093-supplementary.xlsx
