# Supplementary material for: The Type and Source of Reactive Oxygen Species Influences the Outcome of Oxidative Stress in Cultured Cells
Source: Cells. 2021 Apr 30;10(5):1075. doi: 10.3390/cells10051075 (PMC8147180; doi:10.3390/cells10051075)
Supplement: Supplementary file 1 [file cells-10-01075-s001.zip › cells-1165093-supplementary.xlsx]

## Sheet: data
Gene.ID	Chrom	Gene.Name	Untreated_1	Untreated_2	Untreated_3	KBrO3_1	KBrO3_2	KBrO3_3	Recovery_1	Recovery_2	Recovery_3	Recovery_Retreated_1	Recovery_Retreated_2	Recovery_Retreated_3	Menadione_2	Menadione_2	Menadione_3	H2O2_1	H2O2_2	H2O2_3																								Mean UN	Mean KBrO3	Mean recovery	Mean re	Mean mena	mean H2O2
ENSG00000184371	1	CSF1	62	33	34	13	13	18	29	24	35	14	16	28	16	20	22	22	31	49																							RPS2P5	137.333	40.3333	151.333	131.667	91.3333	112
ENSG00000228844	1	RP11-467I20.3	58	49	38	15	24	19	42	52	48	18	33	36	10	25	40	39	43	42																							PNN	387.333	118.667	264.333	229.667	107.667	373.333
ENSG00000215840	1	RP11-122G18.7	53	60	40	15	25	22	53	63	65	39	34	52	26	20	49	41	73	42																							HSPE1P5	75	24	79.6667	58	31	31
ENSG00000153207	1	AHCTF1	91	128	95	44	51	43	113	151	68	43	95	88	28	47	61	141	180	114																							CSF1	43	14.6667	29.3333	19.3333	19.3333	34
ENSG00000123843	1	C4BPB	102	96	73	28	56	36	64	93	43	44	33	61	29	40	54	89	100	58																							DDX10	102.333	36.3333	43	43	34.6667	41
ENSG00000225616	1	RP4-604A21.1	102	149	162	40	49	100	208	132	162	85	56	137	55	65	132	56	89	141																							MTCO1P40	321	114.667	170.667	209.333	186.667	170.333
ENSG00000085491	1	SLC25A24	73	83	60	19	41	39	60	94	41	59	45	81	30	41	59	76	90	74
ENSG00000143515	1	ATP8B2	55	44	38	23	23	18	52	82	52	26	25	47	23	26	51	51	62	53
ENSG00000231416	1	RP11-422P24.9	52	45	79	20	29	34	73	52	74	34	29	65	19	23	50	32	35	58
ENSG00000226419	1	SLC16A1-AS1	62	70	83	19	30	55	55	72	60	36	49	74	31	44	59	86	61	74
ENSG00000054267	1	ARID4B	169	143	185	68	98	79	395	163	120	143	115	201	49	72	115	200	193	146
ENSG00000231344	1	RP3-426I6.2	60	46	45	16	35	24	63	58	49	32	27	37	20	33	46	55	79	58
ENSG00000189266	1	PNRC2	193	195	217	65	123	117	254	166	151	137	137	173	52	133	151	244	213	213
ENSG00000168264	1	IRF2BP2	230	275	263	83	115	190	323	293	278	183	118	250	114	146	245	141	191	204
ENSG00000116741	1	RGS2	130	126	95	48	57	74	105	120	67	65	73	109	21	60	65	80	104	79
ENSG00000160058	1	BSDC1	62	35	53	19	32	26	56	45	37	33	32	44	16	34	48	49	55	57
ENSG00000092853	1	CLSPN	594	514	509	216	340	283	493	527	364	319	388	387	182	222	317	453	578	573
ENSG00000198625	1	MDM4	183	230	269	101	102	151	228	251	245	153	159	239	89	128	184	173	185	286
ENSG00000162614	1	NEXN	373	515	321	176	254	198	445	478	385	175	244	352	124	136	201	506	444	286
ENSG00000067533	1	RRP15	240	228	198	95	136	117	260	274	176	170	163	219	103	134	207	281	293	152
ENSG00000117616	1	RSRP1	52	48	49	16	34	29	36	54	39	54	45	46	4	36	39	67	77	87
ENSG00000142949	1	PTPRF	175	231	304	82	117	179	307	227	254	132	137	190	59	107	168	164	213	288
ENSG00000169641	1	LUZP1	174	192	284	116	119	115	157	171	132	101	94	164	47	87	89	138	181	122
ENSG00000235613	1	NSRP1P1	58	59	38	22	36	26	68	66	27	26	47	61	13	25	39	78	77	46
ENSG00000225475	1	RP11-377K22.2	662	935	551	395	458	312	721	1055	578	567	465	786	261	459	665	743	988	728
ENSG00000143319	1	ISG20L2	77	98	80	29	55	55	61	102	71	76	66	91	40	47	57	56	62	61
ENSG00000173406	1	DAB1	60	57	44	16	34	38	39	32	37	54	45	33	23	26	35	37	14	18
ENSG00000182827	1	ACBD3	80	94	69	33	59	42	120	60	80	59	63	63	28	47	60	65	53	49
ENSG00000116473	1	RAP1A	71	81	49	26	55	30	136	68	70	48	34	90	14	41	46	98	69	79
ENSG00000155380	1	SLC16A1	431	595	530	200	288	373	679	530	512	355	272	521	145	270	395	348	511	460
ENSG00000226499	1	RP5-882O7.1	353	440	275	167	240	188	381	520	296	308	242	374	150	235	315	361	509	365
ENSG00000162433	1	AK4	143	198	203	70	85	149	224	174	180	124	99	202	68	99	150	106	123	160
ENSG00000126709	1	IFI6	82	92	69	39	32	65	84	71	78	63	38	97	23	72	98	35	62	30
ENSG00000223505	1	RP11-397P13.7	69	69	49	27	47	31	64	57	46	41	37	57	29	48	73	64	60	50
ENSG00000117222	1	RBBP5	155	187	183	74	94	130	249	150	193	115	111	203	73	127	152	101	108	159
ENSG00000248333	1	CDK11B	156	132	181	85	91	91	162	144	115	67	121	166	50	56	86	133	172	148
ENSG00000065526	1	SPEN	104	87	160	78	70	52	84	100	85	48	141	108	29	35	31	118	76	81
ENSG00000116539	1	ASH1L	131	110	126	54	87	69	147	129	88	101	107	133	68	61	103	154	152	139
ENSG00000127463	1	EMC1	103	113	93	38	60	79	98	170	100	78	107	111	55	62	103	147	248	130
ENSG00000162384	1	C1orf123	86	70	53	41	44	35	78	62	46	66	72	56	41	81	73	80	97	63
ENSG00000178028	1	DMAP1	75	119	75	46	61	48	78	69	52	51	50	65	25	41	85	72	87	48
ENSG00000162694	1	EXTL2	74	86	82	33	58	49	107	69	57	61	81	79	44	55	53	88	79	78
ENSG00000185630	1	PBX1	189	153	221	97	108	123	260	212	232	123	109	308	63	89	96	123	136	225
ENSG00000162378	1	ZYG11B	162	189	145	53	93	143	179	189	165	96	161	160	63	121	174	204	268	178
ENSG00000198952	1	SMG5	57	51	25	19	21	38	37	50	27	23	35	39	17	33	34	22	43	22
ENSG00000265491	1	RNF115	70	143	61	42	73	46	76	100	55	56	58	97	38	35	71	93	99	65
ENSG00000125944	1	HNRNPR	629	517	761	292	424	405	740	588	630	477	445	661	246	374	445	706	630	698
ENSG00000117481	1	NSUN4	52	44	70	26	47	25	69	63	58	23	40	55	14	43	53	49	52	52
ENSG00000221978	1	CCNL2	57	70	58	24	43	43	65	59	38	64	55	69	24	45	45	92	87	74
ENSG00000117523	1	PRRC2C	661	578	644	315	343	464	750	634	554	390	469	731	232	259	434	658	819	629
ENSG00000203666	1	EFCAB2	75	55	51	19	49	40	51	60	49	40	30	51	21	47	51	84	108	81
ENSG00000142676	1	RPL11	8010	9049	6733	3905	5788	4549	7925	10841	6266	5817	6070	7451	3718	5519	7130	10036	13360	8132
ENSG00000159377	1	PSMB4	657	877	769	365	446	569	949	860	792	589	406	645	262	543	775	715	921	1207
ENSG00000197323	1	TRIM33	51	36	33	13	22	37	64	47	45	13	36	42	12	26	33	31	48	65
ENSG00000092847	1	AGO1	88	82	95	42	60	57	113	81	95	64	66	113	40	69	92	138	96	81
ENSG00000117280	1	RAB29	63	63	64	26	40	48	67	62	61	34	31	50	27	34	43	42	59	46
ENSG00000226084	1	RP4-706A16.3	133	162	138	63	107	90	143	267	132	102	118	152	65	102	159	177	195	137
ENSG00000123684	1	LPGAT1	77	53	88	42	34	55	99	69	66	52	74	43	19	35	51	60	58	91
ENSG00000143543	1	JTB	298	305	206	121	209	157	235	355	168	174	176	213	140	203	223	387	470	331
ENSG00000134186	1	PRPF38B	438	483	397	233	294	267	399	413	358	361	342	440	157	227	239	566	637	434
ENSG00000143164	1	DCAF6	106	101	96	51	66	66	120	130	88	90	88	114	40	69	83	103	123	71
ENSG00000000971	1	CFH	79	106	53	22	62	60	83	78	93	91	71	107	46	45	48	156	187	134
ENSG00000081721	1	DUSP12	84	82	96	37	46	76	78	109	78	93	79	77	58	81	67	98	154	82
ENSG00000171492	1	LRRC8D	53	71	52	29	34	44	89	49	60	45	31	50	28	40	42	52	42	44
ENSG00000117385	1	P3H1	80	88	141	49	68	71	88	78	92	66	69	86	44	55	99	110	113	91
ENSG00000132780	1	NASP	259	410	251	169	186	206	354	431	250	250	215	328	85	146	234	380	603	314
ENSG00000184260	1	HIST2H2AC	57	58	57	23	34	48	70	68	47	29	76	53	25	30	29	43	33	54
ENSG00000090686	1	USP48	146	137	105	58	95	84	137	124	106	79	97	117	37	75	92	99	128	89
ENSG00000162599	1	NFIA	267	275	320	109	185	233	331	334	322	252	175	345	127	259	281	204	203	249
ENSG00000265241	1	RBM8A	428	504	418	218	347	261	427	470	364	317	342	426	213	316	375	639	590	502
ENSG00000122406	1	RPL5	5332	5871	3516	2485	3505	3018	5088	7238	3315	3470	4150	4252	2203	2673	4471	5379	7241	4361
ENSG00000177606	1	JUN	63	36	48	25	36	29	66	65	43	27	31	64	19	22	24	10	29	21
ENSG00000184007	1	PTP4A2	1217	1409	1347	596	838	999	2010	1464	1369	862	848	1367	451	802	1088	919	1097	1286
ENSG00000143320	1	CRABP2	147	179	123	82	109	84	124	161	91	125	149	126	53	81	92	87	125	75
ENSG00000067208	1	EVI5	52	58	50	26	29	43	66	56	69	29	46	43	21	25	41	31	58	50
ENSG00000137959	1	IFI44L	220	281	261	84	203	180	253	261	200	184	188	248	98	126	159	150	129	116
ENSG00000242125	1	SNHG3	103	130	112	65	84	63	152	192	124	87	101	159	57	72	128	169	168	152
ENSG00000186205	1	MARC1	115	90	83	46	70	61	79	80	62	56	67	78	29	59	72	83	88	80
ENSG00000116251	1	RPL22	323	363	282	154	225	216	365	393	274	273	243	359	140	214	309	337	416	312
ENSG00000237973	1	MTCO1P12	389	226	370	145	145	316	494	231	309	177	340	583	127	169	227	455	288	823
ENSG00000009307	1	CSDE1	698	856	1283	434	653	662	831	822	730	701	672	800	387	642	666	1021	1095	957
ENSG00000177888	1	ZBTB41	53	47	42	20	28	40	70	40	40	52	23	34	17	26	46	45	46	44
ENSG00000126070	1	AGO3	61	46	43	26	35	32	67	54	61	48	32	49	20	27	40	55	61	61
ENSG00000143612	1	C1orf43	933	1135	711	483	676	565	926	1221	657	667	656	802	396	546	741	1160	1444	943
ENSG00000265808	1	SEC22B	163	198	206	76	128	148	230	159	187	150	91	185	73	124	172	133	133	150
ENSG00000156875	1	HIAT1	58	51	47	24	32	41	50	56	40	61	48	42	25	36	30	76	77	66
ENSG00000213625	1	LEPROT	208	161	142	89	130	99	165	197	138	97	101	114	83	119	126	155	181	150
ENSG00000231767	1	RP11-92K2.2	341	347	249	144	252	189	347	387	286	229	249	308	145	190	291	338	468	348
ENSG00000158796	1	DEDD	78	96	74	27	58	70	86	84	87	52	48	51	34	47	53	78	61	79
ENSG00000162688	1	AGL	61	59	73	45	35	41	66	89	37	72	54	69	31	47	48	65	86	52
ENSG00000158850	1	B4GALT3	60	73	44	27	41	43	46	48	31	38	53	33	32	40	31	51	59	40
ENSG00000234741	1	GAS5	644	765	616	369	490	411	827	910	588	574	576	687	373	579	731	835	898	714
ENSG00000090273	1	NUDC	1106	1390	928	615	873	665	1133	1396	885	729	780	910	517	861	981	1420	1725	1259
ENSG00000035687	1	ADSS	137	123	115	58	101	77	147	110	131	123	111	126	57	89	117	176	132	154
ENSG00000143398	1	PIP5K1A	295	268	229	148	217	134	249	385	229	142	218	250	93	134	207	356	405	169
ENSG00000233954	1	UQCRHL	275	285	242	117	191	199	295	267	234	213	170	257	112	183	207	292	281	245
ENSG00000228057	1	SEC63P1	56	44	58	28	32	40	39	38	39	39	64	37	25	28	26	43	52	39
ENSG00000066279	1	ASPM	418	365	358	180	266	277	391	403	314	267	267	430	93	186	193	318	390	345
ENSG00000173726	1	TOMM20	593	604	499	320	367	389	613	723	455	383	429	591	239	349	468	742	909	569
ENSG00000117335	1	CD46	100	118	82	41	83	67	134	149	95	97	88	113	49	83	109	116	138	112
ENSG00000160714	1	UBE2Q1	56	61	35	28	36	33	44	63	33	29	26	38	22	39	37	47	80	40
ENSG00000143033	1	MTF2	230	264	166	110	183	130	244	210	185	137	189	198	67	138	184	283	275	225
ENSG00000219133	1	RP11-203F10.6	55	46	42	18	39	35	58	51	44	34	31	62	27	40	45	50	61	42
ENSG00000142669	1	SH3BGRL3	58	57	45	21	45	37	50	64	47	41	52	45	26	49	49	42	59	38
ENSG00000142871	1	CYR61	845	840	608	382	568	528	1010	1364	748	407	502	685	249	377	463	462	453	314
ENSG00000134371	1	CDC73	129	78	97	61	70	65	99	87	59	70	84	118	32	59	91	116	96	123
ENSG00000198830	1	HMGN2	68	87	90	40	67	51	111	64	88	62	51	82	24	40	52	81	74	83
ENSG00000182004	1	SNRPE	873	1030	913	449	716	652	1034	1019	830	796	695	1061	430	682	822	1266	1399	1044
ENSG00000163435	1	ELF3	82	97	72	42	62	58	90	90	67	87	80	92	43	68	68	68	65	58
ENSG00000158716	1	DUSP23	55	70	50	18	61	34	51	47	40	46	22	34	31	71	47	51	50	29
ENSG00000162704	1	ARPC5	815	791	1099	382	678	690	855	697	730	541	614	903	365	552	660	542	593	480
ENSG00000127483	1	HP1BP3	322	290	306	157	228	210	338	308	273	241	274	279	114	190	209	251	279	304
ENSG00000231940	1	RPS7P3	184	239	203	107	174	125	181	290	191	155	154	195	107	141	169	221	287	223
ENSG00000143228	1	NUF2	154	194	139	83	112	121	139	287	105	131	118	178	51	91	136	214	283	136
ENSG00000116752	1	BCAS2	181	215	160	106	132	123	220	222	151	163	144	187	99	164	192	267	271	203
ENSG00000155816	1	FMN2	58	55	47	29	48	27	35	67	63	38	31	49	12	47	31	59	59	51
ENSG00000176261	1	ZBTB8OS	213	231	203	93	145	183	266	288	219	199	204	239	103	204	184	282	303	248
ENSG00000143702	1	CEP170	70	45	37	27	36	36	53	63	56	36	44	55	23	28	37	50	54	45
ENSG00000143753	1	DEGS1	135	147	132	58	116	97	155	152	129	85	103	127	63	86	112	155	143	100
ENSG00000009780	1	FAM76A	111	100	96	57	83	61	112	99	93	82	57	72	38	50	131	80	118	85
ENSG00000225591	1	RP11-360D2.2	172	168	147	83	122	114	167	160	149	156	103	170	96	111	157	154	164	114
ENSG00000162616	1	DNAJB4	83	91	87	54	56	61	152	74	82	67	56	83	29	66	47	91	103	96
ENSG00000053371	1	AKR7A2	126	145	101	68	98	78	122	128	94	95	144	111	45	102	101	96	131	91
ENSG00000135837	1	CEP350	109	48	125	57	47	81	94	124	73	65	82	72	27	41	48	91	117	79
ENSG00000023909	1	GCLM	158	157	117	72	96	116	138	140	109	91	91	120	72	110	138	261	260	221
ENSG00000025800	1	KPNA6	535	672	653	253	440	530	762	686	593	395	391	645	279	414	634	474	420	538
ENSG00000162408	1	NOL9	59	84	91	34	54	66	114	91	90	63	28	119	48	75	100	86	84	101
ENSG00000134376	1	CRB1	124	152	93	75	85	83	106	145	87	86	69	83	46	59	59	69	63	57
ENSG00000122482	1	ZNF644	150	169	150	76	114	119	168	170	146	142	153	117	59	70	146	184	181	130
ENSG00000142937	1	RPS8	5995	6845	5047	3076	4816	3907	6155	7340	4800	4603	4549	5434	2811	4363	5041	6945	8162	5854
ENSG00000066322	1	ELOVL1	56	77	58	30	40	56	66	63	52	41	41	62	28	49	58	71	71	83
ENSG00000160049	1	DFFA	364	386	405	172	289	301	473	422	370	247	282	451	180	302	406	373	402	404
ENSG00000238142	1	RP11-108M9.4	60	54	42	31	38	34	44	62	44	36	41	50	26	43	47	45	46	30
ENSG00000052723	1	SIKE1	152	170	157	71	144	102	191	211	147	125	150	161	87	116	131	236	216	175
ENSG00000143811	1	PYCR2	57	48	40	18	34	44	49	64	42	38	47	41	33	52	39	52	82	36
ENSG00000189171	1	S100A13	262	277	225	128	200	178	311	361	195	211	197	238	122	216	245	193	284	215
ENSG00000117691	1	NENF	134	174	131	77	125	89	168	183	138	114	89	121	34	122	120	143	204	137
ENSG00000135829	1	DHX9	255	216	266	112	191	186	314	244	180	169	179	234	126	162	174	289	322	313
ENSG00000213281	1	NRAS	161	143	128	67	119	101	160	161	158	102	85	121	49	111	118	179	175	175
ENSG00000162613	1	FUBP1	381	557	494	221	309	425	685	485	574	383	257	484	186	229	393	354	448	492
ENSG00000228929	1	RPS13P2	3017	3595	2573	1626	2478	2024	3131	3775	2585	2465	2145	2731	1502	2186	2748	3287	3926	2862
ENSG00000130939	1	UBE4B	51	64	42	30	33	42	54	64	65	36	46	62	21	26	45	58	56	69
ENSG00000134744	1	ZCCHC11	98	100	104	81	67	54	109	85	98	93	97	112	61	68	74	124	133	106
ENSG00000232059	1	RP11-173A6.2	51	46	54	43	34	24	44	50	42	41	41	35	13	31	35	49	76	48
ENSG00000215845	1	TSTD1	184	207	156	106	145	115	209	215	137	153	135	184	99	144	160	130	165	104
ENSG00000183520	1	UTP11L	346	346	348	183	252	261	414	353	264	231	263	309	168	202	302	387	442	323
ENSG00000159592	1	GPBP1L1	85	132	89	49	79	77	122	85	99	98	56	109	40	58	98	95	98	127
ENSG00000196154	1	S100A4	2418	2723	1980	1289	1931	1558	2229	2425	1774	2041	1946	2380	1140	1748	2134	1813	2343	1633
ENSG00000233514	1	RP11-570P14.1	88	88	68	46	63	55	107	92	63	63	60	67	47	50	51	104	111	83
ENSG00000168710	1	AHCYL1	213	179	176	123	119	140	215	222	239	157	155	213	92	163	194	244	240	277
ENSG00000169418	1	NPR1	91	56	52	43	50	41	58	56	42	57	51	52	36	48	69	95	81	79
ENSG00000117505	1	DR1	209	246	223	100	158	199	219	214	226	163	138	218	115	140	206	213	203	189
ENSG00000214114	1	MYCBP	52	68	58	31	40	49	62	92	38	60	61	72	23	49	68	63	90	74
ENSG00000010932	1	FMO1	72	88	61	33	65	51	62	80	82	78	76	53	45	60	67	94	131	110
ENSG00000177954	1	RPS27	52	59	49	19	46	43	60	76	56	46	43	56	20	44	44	56	65	47
ENSG00000143545	1	RAB13	174	273	145	105	192	103	175	242	171	156	153	172	98	99	164	218	331	170
ENSG00000058804	1	NDC1	93	148	113	56	84	100	127	131	76	81	123	107	70	78	90	112	127	136
ENSG00000183856	1	IQGAP3	147	177	205	85	94	180	276	182	243	129	62	169	53	97	185	46	70	89
ENSG00000134684	1	YARS	359	373	250	163	252	255	338	381	238	201	224	294	181	261	324	423	513	378
ENSG00000173660	1	UQCRH	3146	3716	2862	1721	2604	2312	3563	3812	2762	2590	2519	3002	1611	2331	2973	3930	4162	3043
ENSG00000116560	1	SFPQ	328	341	271	172	227	243	389	356	251	288	204	286	109	193	253	286	373	314
ENSG00000097021	1	ACOT7	101	124	110	54	98	77	105	136	87	78	98	95	40	72	74	123	136	102
ENSG00000117448	1	AKR1A1	298	309	272	138	223	240	299	295	210	226	254	244	182	228	262	345	351	273
ENSG00000117519	1	CNN3	347	441	395	191	267	351	493	330	456	320	224	345	144	209	349	310	285	263
ENSG00000224550	1	RP11-270C12.3	104	102	108	55	78	82	114	100	100	50	79	136	44	75	81	104	102	71
ENSG00000142867	1	BCL10	59	57	68	31	43	52	97	65	93	64	37	80	30	32	72	36	44	64
ENSG00000242485	1	MRPL20	166	148	118	55	121	120	166	157	115	86	109	111	73	105	122	179	193	148
ENSG00000117859	1	OSBPL9	196	184	170	97	144	136	203	194	156	177	154	212	109	125	155	188	228	190
ENSG00000156876	1	SASS6	60	69	72	29	55	54	100	70	54	63	60	100	29	51	46	82	127	97
ENSG00000160818	1	GPATCH4	457	470	426	235	397	297	501	482	462	259	354	495	201	293	336	610	578	462
ENSG00000234093	1	RPS15AP11	79	89	62	48	61	49	80	83	71	58	47	63	36	38	67	47	93	57
ENSG00000169905	1	TOR1AIP2	414	444	606	207	290	511	804	522	642	413	317	626	234	316	636	388	413	535
ENSG00000142864	1	SERBP1	1521	1668	1255	843	1149	1068	1741	1619	1329	1107	1082	1419	672	941	1200	1956	2211	1803
ENSG00000143633	1	C1orf131	92	109	121	56	88	78	92	99	75	76	87	84	35	73	86	129	123	93
ENSG00000097033	1	SH3GLB1	92	119	91	46	74	89	149	100	92	109	91	96	80	72	60	102	113	109
ENSG00000116691	1	MIIP	58	49	49	22	51	35	56	59	37	31	30	47	24	39	36	47	60	45
ENSG00000180875	1	GREM2	483	403	427	250	338	321	277	299	221	270	272	344	155	214	276	240	344	271
ENSG00000083444	1	PLOD1	78	62	68	34	60	50	69	67	61	69	59	48	19	63	80	98	132	92
ENSG00000152332	1	UHMK1	156	174	137	74	117	133	173	150	126	125	117	165	70	110	116	164	167	162
ENSG00000117724	1	CENPF	1194	1174	1336	763	966	841	1147	1190	958	863	975	1278	490	600	769	1183	1256	972
ENSG00000053372	1	MRTO4	348	323	257	149	272	223	327	353	279	199	228	271	175	224	264	414	379	294
ENSG00000065243	1	PKN2	135	170	133	83	110	111	147	146	119	95	93	144	54	83	89	210	176	159
ENSG00000196352	1	CD55	490	513	438	269	418	315	502	598	426	356	378	415	216	284	420	615	670	624
ENSG00000230987	1	RP11-113I24.1	53	114	63	18	47	95	151	126	253	43	24	45	35	37	54	40	74	50
ENSG00000163444	1	TMEM183A	56	52	53	29	45	38	84	67	51	33	41	73	28	37	48	99	104	96
ENSG00000090432	1	MUL1	60	49	52	21	52	39	39	33	31	30	53	38	23	29	39	48	36	31
ENSG00000163191	1	S100A11	808	895	656	405	705	533	792	943	684	598	571	683	416	651	730	857	968	692
ENSG00000122483	1	CCDC18	61	68	49	30	46	48	67	93	51	47	41	96	33	36	66	81	81	51
ENSG00000078369	1	GNB1	206	157	96	80	120	120	175	186	160	138	114	133	69	105	128	150	218	169
ENSG00000162664	1	ZNF326	131	144	171	93	136	82	200	126	141	99	153	163	70	89	110	226	200	170
ENSG00000117697	1	NSL1	155	155	123	77	125	100	140	125	113	96	99	124	77	100	137	182	188	152
ENSG00000228665	1	RP11-20O24.1	132	159	106	69	98	110	147	145	122	109	103	119	82	90	119	101	148	112
ENSG00000197982	1	C1orf122	138	168	144	79	120	115	154	184	99	93	71	118	62	108	151	124	150	125
ENSG00000155366	1	RHOC	362	409	265	188	278	257	342	417	289	236	284	306	190	279	309	233	286	258
ENSG00000162909	1	CAPN2	208	193	186	106	144	160	247	280	198	106	141	165	83	131	156	222	209	162
ENSG00000117000	1	RLF	64	41	31	17	42	36	45	48	48	39	39	55	9	46	43	54	45	40
ENSG00000116459	1	ATP5F1	493	614	479	306	427	375	606	623	437	442	407	526	304	422	479	763	842	613
ENSG00000010165	1	METTL13	74	100	85	52	63	66	79	127	64	62	58	70	45	64	101	131	125	107
ENSG00000116984	1	MTR	93	68	65	49	53	56	93	76	72	52	71	97	27	40	74	99	91	89
ENSG00000070831	1	CDC42	676	948	1061	401	567	914	1349	927	1148	677	462	933	379	689	1039	624	644	1043
ENSG00000162496	1	DHRS3	156	203	240	102	145	173	403	248	339	237	176	280	107	200	321	83	93	125
ENSG00000091483	1	FH	188	257	171	116	180	136	214	246	200	172	135	171	99	147	181	290	333	265
ENSG00000134375	1	TIMM17A	384	400	360	172	321	310	363	463	343	325	264	303	186	338	348	607	597	470
ENSG00000123080	1	CDKN2C	414	405	302	217	296	274	401	417	397	313	348	371	161	266	314	422	437	332
ENSG00000143614	1	GATAD2B	111	128	115	53	95	101	145	136	120	116	87	133	68	84	113	128	176	150
ENSG00000162702	1	ZNF281	115	124	142	75	87	106	148	129	208	87	87	202	51	62	102	90	150	87
ENSG00000198162	1	MAN1A2	90	96	131	53	68	102	189	96	100	82	59	111	32	65	70	80	94	95
ENSG00000160688	1	FLAD1	110	116	98	61	84	83	101	128	110	103	86	95	73	138	148	164	176	147
ENSG00000117592	1	PRDX6	1240	1353	1040	638	1117	803	1364	1466	1001	1067	862	1091	640	1003	1098	1354	1433	1224
ENSG00000134250	1	NOTCH2	110	77	77	65	63	58	92	115	78	70	50	99	55	40	87	104	114	96
ENSG00000117748	1	RPA2	101	98	116	44	101	77	110	125	100	86	90	105	46	83	100	104	141	119
ENSG00000146463	1	ZMYM4	56	31	35	20	36	30	39	28	21	20	23	45	23	41	28	62	45	45
ENSG00000197747	1	S100A10	1373	1451	1067	739	1102	902	1675	1925	1325	1123	1074	1273	533	915	1061	1100	1212	935
ENSG00000137970	1	RPL7P9	157	165	146	92	127	111	178	181	154	124	110	141	83	128	175	180	174	156
ENSG00000163875	1	MEAF6	122	162	111	70	123	86	140	206	112	108	91	105	77	83	130	194	245	146
ENSG00000134717	1	BTF3L4	161	204	122	91	110	143	187	195	157	137	111	166	102	105	161	199	192	175
ENSG00000116670	1	MAD2L2	199	224	184	101	165	163	195	245	162	160	180	181	133	151	217	256	283	235
ENSG00000117174	1	ZNHIT6	82	79	88	38	71	67	113	62	68	60	77	81	31	61	91	103	54	63
ENSG00000117682	1	DHDDS	53	84	82	29	66	60	78	82	69	59	51	60	46	49	67	65	69	69
ENSG00000118200	1	CAMSAP2	69	56	47	31	35	56	73	75	57	33	44	52	33	22	40	77	84	94
ENSG00000134697	1	GNL2	102	101	117	64	91	72	101	152	78	64	82	79	59	53	87	98	137	102
ENSG00000235449	1	RP11-480I12.2	357	441	341	242	279	288	467	546	353	309	305	397	179	303	321	518	538	419
ENSG00000183291	1	SEP15	588	713	596	326	496	526	705	612	522	491	601	677	303	474	503	866	872	708
ENSG00000011009	1	LYPLA2	139	122	92	57	91	103	111	118	76	81	98	96	33	104	116	106	94	96
ENSG00000168653	1	NDUFS5	1571	2014	1586	922	1483	1273	2028	2102	1487	1396	1356	1824	836	1306	1535	2140	2438	1692
ENSG00000116922	1	C1orf109	88	54	73	32	65	56	60	67	53	58	60	57	43	50	67	116	97	78
ENSG00000117228	1	GBP1	77	62	76	41	75	37	102	80	39	38	35	43	24	36	43	29	27	22
ENSG00000116161	1	CACYBP	834	1025	842	492	746	686	898	1026	753	690	647	724	429	696	822	1450	1322	1248
ENSG00000065183	1	WDR3	114	97	102	57	79	87	108	117	93	97	81	108	67	92	119	154	147	110
ENSG00000143153	1	ATP1B1	315	357	354	148	250	334	423	336	309	279	196	386	128	209	275	340	417	408
ENSG00000066557	1	LRRC40	73	52	64	36	58	41	61	95	53	58	55	59	28	45	60	95	107	63
ENSG00000084652	1	TXLNA	127	125	112	46	117	97	126	100	80	90	82	112	54	93	125	85	125	114
ENSG00000117528	1	ABCD3	109	90	110	36	98	87	126	89	73	71	72	100	55	72	109	120	100	114
ENSG00000142875	1	PRKACB	52	49	29	25	31	37	37	59	47	41	18	29	16	34	40	52	41	35
ENSG00000127054	1	CPSF3L	103	70	66	57	64	50	85	86	65	59	68	84	53	53	107	77	100	67
ENSG00000266472	1	MRPS21	840	944	778	446	706	683	934	1001	787	686	698	842	519	713	902	928	1085	749
ENSG00000090621	1	PABPC4	324	351	278	192	229	262	361	486	278	247	264	356	153	237	307	417	513	368
ENSG00000220749	1	RPL21P28	246	261	224	125	220	179	273	322	232	201	213	258	122	168	224	322	344	261
ENSG00000116209	1	TMEM59	655	811	604	322	618	544	675	727	611	571	599	614	315	553	622	781	735	545
ENSG00000133226	1	SRRM1	675	724	648	384	548	536	784	768	553	544	599	667	325	489	501	734	735	527
ENSG00000054118	1	THRAP3	793	872	631	396	586	665	901	728	803	667	600	823	323	538	652	872	884	750
ENSG00000197956	1	S100A6	12744	15202	11018	7148	11221	9582	13956	16095	12045	11223	10857	12577	6280	10342	11829	10615	12226	8736
ENSG00000070785	1	EIF2B3	152	130	118	69	121	97	159	139	150	92	123	128	64	135	128	148	166	158
ENSG00000154380	1	ENAH	538	665	534	318	449	480	782	810	563	413	490	587	370	522	642	619	597	530
ENSG00000067334	1	DNTTIP2	227	267	201	126	180	193	226	218	326	179	175	233	115	189	199	288	297	223
ENSG00000163156	1	SCNM1	154	152	138	80	135	105	140	117	119	93	117	109	80	103	167	162	141	115
ENSG00000117395	1	EBNA1BP2	674	691	660	368	599	494	737	788	606	430	502	735	328	493	628	1205	1154	848
ENSG00000229994	1	RPL5P4	1039	1085	587	518	719	719	977	1343	476	643	1029	751	486	410	864	1209	1486	671
ENSG00000116679	1	IVNS1ABP	206	238	184	107	167	180	323	324	214	195	144	189	96	174	229	148	217	147
ENSG00000117410	1	ATP6V0B	670	733	536	291	623	489	524	655	455	420	494	465	301	494	604	892	1035	762
ENSG00000116747	1	TROVE2	399	416	450	189	316	411	502	439	471	403	353	447	222	363	439	517	507	526
ENSG00000171960	1	PPIH	163	142	105	90	121	86	159	186	144	105	139	147	75	94	125	190	229	160
ENSG00000036549	1	ZZZ3	99	90	87	50	89	61	108	84	91	86	77	68	54	49	69	128	87	98
ENSG00000120948	1	TARDBP	113	125	78	47	107	75	117	163	93	94	120	146	35	65	93	126	218	123
ENSG00000023572	1	GLRX2	148	174	140	95	128	112	149	148	121	106	141	143	69	128	177	271	302	226
ENSG00000188529	1	SRSF10	470	538	456	247	405	410	559	513	475	475	466	494	284	331	445	730	752	624
ENSG00000158195	1	WASF2	276	276	261	157	208	225	330	362	281	237	249	293	149	208	212	316	336	281
ENSG00000117362	1	APH1A	109	162	123	78	101	107	137	138	113	111	76	106	47	90	102	126	140	121
ENSG00000116874	1	WARS2	74	71	67	42	63	49	87	86	51	73	48	68	31	51	61	91	86	78
ENSG00000132768	1	DPH2	88	99	80	47	78	69	73	108	68	74	58	65	54	100	110	96	116	76
ENSG00000118454	1	ANKRD13C	64	43	25	27	36	33	41	34	26	25	31	58	22	33	34	38	48	45
ENSG00000175793	1	SFN	117	89	66	61	79	58	95	109	65	76	72	82	66	53	77	53	82	73
ENSG00000203668	1	CHML	73	72	65	47	44	62	87	71	71	51	52	85	32	39	72	74	74	86
ENSG00000157181	1	C1orf27	74	58	56	28	53	56	53	67	38	43	68	98	19	46	50	92	104	68
ENSG00000156171	1	DRAM2	74	55	59	30	46	61	76	86	69	59	68	62	17	64	57	75	86	66
ENSG00000162368	1	CMPK1	122	133	107	63	108	93	132	151	114	82	95	100	47	93	88	165	152	131
ENSG00000168275	1	COA6	462	600	417	296	412	371	541	667	451	366	340	456	306	461	573	741	822	650
ENSG00000143013	1	LMO4	451	339	316	236	303	268	571	545	636	270	352	374	139	236	262	295	273	324
ENSG00000183155	1	RABIF	101	143	90	53	101	90	105	136	99	76	111	115	61	104	107	124	132	115
ENSG00000184292	1	TACSTD2	121	104	84	64	101	61	121	97	87	86	69	89	43	62	99	71	45	68
ENSG00000134748	1	PRPF38A	173	186	196	97	158	151	199	192	149	118	152	215	97	151	173	280	248	198
ENSG00000126698	1	DNAJC8	884	896	864	531	715	689	919	923	813	665	788	723	483	609	697	963	1068	778
ENSG00000136628	1	EPRS	484	500	478	286	404	380	534	467	407	418	395	459	226	320	403	582	711	531
ENSG00000116898	1	MRPS15	304	401	285	199	281	245	340	364	280	229	250	283	153	274	315	422	407	342
ENSG00000116455	1	WDR77	80	58	60	21	62	62	57	71	56	57	58	64	28	58	79	104	95	88
ENSG00000163344	1	PMVK	163	153	134	80	127	123	163	174	108	123	99	159	89	107	153	139	156	111
ENSG00000076321	1	KLHL20	64	37	38	11	45	46	63	57	33	32	27	44	11	17	37	50	50	39
ENSG00000143742	1	SRP9	585	679	584	305	550	502	572	592	527	446	547	565	275	475	586	647	610	494
ENSG00000163399	1	ATP1A1	155	138	114	84	123	92	160	181	109	88	129	115	57	81	132	148	216	188
ENSG00000132676	1	DAP3	136	148	157	79	146	99	146	164	136	110	92	138	88	109	114	189	203	158
ENSG00000172260	1	NEGR1	90	78	62	40	63	66	85	80	64	71	46	64	28	41	40	99	103	89
ENSG00000143621	1	ILF2	599	714	587	338	585	474	646	718	533	469	518	594	310	475	587	733	757	653
ENSG00000143774	1	GUK1	677	770	605	359	603	547	714	718	589	520	577	598	324	564	603	709	812	558
ENSG00000130770	1	ATPIF1	4095	4314	3750	2124	3521	3297	4021	3938	3203	3001	3252	3669	1853	2850	3556	4739	4976	3636
ENSG00000160710	1	ADAR	124	102	93	66	81	88	113	112	84	83	71	90	47	65	88	100	126	102
ENSG00000197780	1	TAF13	86	100	107	52	66	98	149	146	109	76	52	121	38	62	104	68	73	84
ENSG00000213064	1	SFT2D2	127	127	123	85	99	94	198	174	119	92	114	167	75	94	121	192	184	177
ENSG00000143799	1	PARP1	655	633	566	376	545	447	663	607	465	481	489	620	315	328	420	644	660	575
ENSG00000117500	1	TMED5	58	100	71	53	59	57	67	95	63	73	62	78	45	66	64	98	132	92
ENSG00000231333	1	RPL34P6	177	185	146	86	143	146	198	172	150	122	139	157	85	127	162	157	182	130
ENSG00000197965	1	MPZL1	206	174	186	100	172	146	142	226	162	115	126	153	72	112	133	173	197	186
ENSG00000092621	1	PHGDH	527	522	479	286	455	388	495	567	588	414	389	490	404	600	674	485	555	496
ENSG00000143549	1	TPM3	439	393	619	341	425	307	663	476	396	356	348	499	177	262	325	479	465	433
ENSG00000143079	1	CTTNBP2NL	189	174	202	95	175	148	181	154	143	120	115	137	67	95	87	142	143	115
ENSG00000157191	1	NECAP2	94	103	65	42	70	82	107	83	88	70	68	89	39	63	83	81	79	60
ENSG00000047410	1	TPR	505	475	493	281	426	385	403	626	475	366	413	577	249	281	285	668	760	522
ENSG00000134222	1	PSRC1	61	61	52	30	59	40	51	57	55	30	47	31	31	44	61	38	60	41
ENSG00000117614	1	SYF2	362	357	339	197	314	274	427	394	338	335	295	361	186	321	380	506	612	433
ENSG00000196754	1	S100A2	706	652	494	379	561	436	656	811	546	624	522	695	271	488	486	906	1040	801
ENSG00000120334	1	CENPL	68	78	57	32	64	55	69	70	58	41	48	77	37	29	61	78	67	61
ENSG00000237991	1	RPL35P1	447	496	370	231	416	330	466	555	344	334	313	376	199	336	385	563	667	444
ENSG00000233461	1	RP11-295G20.2	104	103	94	62	94	68	93	109	96	73	67	67	52	70	83	99	145	85
ENSG00000117632	1	STMN1	2633	2645	2253	1317	2312	1978	2362	2696	2092	1891	1969	2350	1122	1731	2083	2059	2245	1692
ENSG00000121766	1	ZCCHC17	206	201	204	108	169	178	257	230	165	172	176	215	99	145	192	266	236	274
ENSG00000075151	1	EIF4G3	344	285	279	177	241	259	364	301	279	275	284	344	130	204	257	403	421	358
ENSG00000049245	1	VAMP3	87	79	74	56	62	61	78	109	64	56	84	106	44	69	75	59	78	68
ENSG00000185420	1	SMYD3	63	93	88	45	73	64	80	90	75	68	64	96	26	59	58	94	109	89
ENSG00000159176	1	CSRP1	717	681	513	414	525	489	801	742	428	331	354	400	212	314	441	219	264	173
ENSG00000159346	1	ADIPOR1	172	142	185	96	133	144	167	144	151	109	104	140	61	117	123	197	201	159
ENSG00000142856	1	ITGB3BP	106	142	152	76	112	111	158	196	118	109	119	153	68	109	126	206	185	158
ENSG00000143183	1	TMCO1	451	481	455	253	443	341	384	425	351	321	332	374	230	261	356	579	563	471
ENSG00000213058	1	RP4-765C7.2	80	67	64	40	72	46	72	74	63	45	52	42	34	46	58	65	80	57
ENSG00000116685	1	KIAA2013	135	165	126	82	140	97	117	172	100	101	92	109	61	120	152	133	158	169
ENSG00000004455	1	AK2	669	755	666	427	639	500	800	749	619	534	593	635	335	569	618	1065	973	825
ENSG00000173207	1	CKS1B	304	319	275	160	262	251	314	330	238	236	250	284	150	234	311	330	343	249
ENSG00000117118	1	SDHB	808	839	634	441	706	563	927	905	660	576	583	681	388	621	664	1163	1078	909
ENSG00000116830	1	TTF2	114	134	118	74	101	100	144	126	131	80	131	171	49	85	98	127	124	73
ENSG00000024526	1	DEPDC1	145	145	118	80	112	115	118	172	94	97	101	134	50	74	92	109	132	72
ENSG00000162642	1	C1orf52	148	165	140	79	131	131	149	157	160	112	112	151	88	134	144	178	170	123
ENSG00000230777	1	RP11-318C24.1	138	121	93	68	105	92	129	149	131	78	103	109	54	111	100	115	157	121
ENSG00000154305	1	MIA3	78	85	81	49	60	75	86	65	71	63	37	84	38	54	55	149	116	74
ENSG00000143149	1	ALDH9A1	66	88	86	48	76	57	67	98	72	64	58	74	25	55	46	72	78	67
ENSG00000117308	1	GALE	54	61	48	30	51	42	61	65	44	49	49	54	28	47	53	65	64	56
ENSG00000174021	1	GNG5	1154	1311	1038	641	1095	908	1207	1328	1048	894	1026	1107	574	895	1126	1519	1513	1175
ENSG00000143256	1	PFDN2	441	523	425	251	465	333	495	481	454	405	451	461	239	378	428	627	634	458
ENSG00000134690	1	CDCA8	123	141	157	103	120	95	121	115	116	98	103	111	56	94	110	96	99	78
ENSG00000121481	1	RNF2	54	63	67	30	48	61	87	47	79	51	33	97	31	57	75	39	46	70
ENSG00000143198	1	MGST3	565	606	466	272	493	472	563	685	474	447	467	467	283	462	492	514	525	427
ENSG00000168118	1	RAB4A	93	88	82	60	74	65	94	105	74	67	54	72	47	52	69	123	107	89
ENSG00000198793	1	MTOR	67	61	57	43	40	57	82	68	45	59	51	54	29	38	65	77	90	67
ENSG00000233839	1	RP11-389O22.4	227	232	226	116	200	203	210	235	230	184	152	206	134	174	210	211	266	179
ENSG00000143815	1	LBR	179	192	174	98	157	158	183	196	145	137	113	185	76	100	143	230	204	222
ENSG00000175756	1	AURKAIP1	385	400	369	207	333	335	369	372	344	285	299	321	197	343	355	400	352	345
ENSG00000077549	1	CAPZB	298	317	230	175	278	188	316	288	258	190	243	269	142	181	248	279	261	242
ENSG00000116489	1	CAPZA1	839	1121	1138	467	796	1090	1508	1126	1268	872	664	1140	496	893	1119	942	967	1149
ENSG00000116871	1	MAP7D1	71	80	57	59	42	57	65	92	45	56	54	43	27	47	50	65	66	63
ENSG00000179085	1	DPM3	297	314	240	149	270	228	301	310	379	229	247	249	124	318	303	229	211	181
ENSG00000069275	1	NUCKS1	3310	3902	3958	1822	3277	3398	5167	4028	4749	3136	2693	4424	1954	2968	4407	4116	3668	4585
ENSG00000121931	1	LRIF1	97	77	94	43	87	74	121	102	95	62	72	81	38	58	72	138	129	98
ENSG00000133056	1	PIK3C2B	66	75	53	46	28	74	78	60	62	29	33	54	11	30	62	20	31	38
ENSG00000198492	1	YTHDF2	203	214	180	108	166	182	216	247	171	170	157	211	105	166	214	231	258	200
ENSG00000143368	1	SF3B4	141	141	121	77	134	97	161	133	125	102	116	108	70	107	116	105	137	94
ENSG00000118217	1	ATF6	90	98	105	55	87	82	147	116	71	45	70	128	36	59	89	96	123	109
ENSG00000204138	1	PHACTR4	149	125	113	100	89	107	156	148	151	93	125	145	74	83	133	145	153	139
ENSG00000183431	1	SF3A3	383	393	309	241	303	286	395	361	335	253	264	314	181	243	303	335	373	319
ENSG00000116649	1	SRM	209	170	171	121	147	153	164	238	133	123	125	175	108	156	197	291	334	230
ENSG00000118873	1	RAB3GAP2	62	75	81	43	77	47	111	90	54	53	46	57	33	59	73	101	112	87
ENSG00000162813	1	BPNT1	71	38	45	37	40	41	56	53	41	35	43	81	23	39	38	56	59	65
ENSG00000162607	1	USP1	478	465	358	243	381	373	452	542	407	367	341	483	171	266	350	444	483	397
ENSG00000116221	1	MRPL37	675	706	573	387	574	539	660	665	481	446	498	591	337	509	640	805	860	612
ENSG00000031698	1	SARS	433	368	364	255	337	303	429	447	334	272	290	348	232	380	426	354	397	351
ENSG00000084623	1	EIF3I	465	426	365	280	379	306	445	522	420	359	350	372	233	347	444	568	567	406
ENSG00000116815	1	CD58	79	113	106	55	91	83	90	76	72	76	80	97	37	60	91	123	139	97
ENSG00000143222	1	UFC1	375	438	404	234	358	344	453	452	437	341	362	440	168	337	341	439	460	379
ENSG00000162441	1	LZIC	61	67	59	39	56	49	80	100	82	60	72	98	23	63	61	86	104	77
ENSG00000077254	1	USP33	112	144	101	86	102	87	100	126	95	109	89	118	46	82	81	134	141	152
ENSG00000135750	1	KCNK1	131	148	100	83	114	95	135	163	106	109	114	117	52	78	124	165	161	140
ENSG00000116260	1	QSOX1	54	73	52	34	53	51	44	64	30	37	49	51	17	41	53	26	37	23
ENSG00000163866	1	SMIM12	135	160	120	70	147	103	118	130	111	88	83	106	62	80	120	141	146	122
ENSG00000116212	1	LRRC42	111	84	54	40	84	68	78	104	91	66	65	78	62	70	93	79	77	61
ENSG00000160789	1	LMNA	1121	1126	982	615	934	943	1153	1199	912	815	847	949	475	764	905	999	1238	913
ENSG00000143179	1	UCK2	133	109	109	67	106	98	122	129	102	115	92	153	38	84	109	137	137	143
ENSG00000162623	1	TYW3	185	232	189	131	166	171	180	284	209	220	155	212	116	156	126	271	317	244
ENSG00000077152	1	UBE2T	231	282	243	145	249	191	252	285	220	202	214	242	135	191	265	255	287	230
ENSG00000117419	1	ERI3	253	241	219	116	220	216	257	280	206	191	239	240	158	211	258	258	286	284
ENSG00000116754	1	SRSF11	927	998	901	450	891	847	1043	1027	897	1010	890	1123	444	725	917	1384	1335	1227
ENSG00000171735	1	CAMTA1	462	468	371	220	381	407	509	458	432	307	410	437	202	332	429	505	561	436
ENSG00000143420	1	ENSA	705	770	488	399	562	560	598	919	593	477	576	681	296	405	534	658	916	634
ENSG00000173436	1	MINOS1	929	833	752	477	783	689	926	930	837	654	738	894	465	696	812	1241	1293	1051
ENSG00000132485	1	ZRANB2	440	476	387	231	417	363	455	444	384	380	378	458	181	317	349	556	601	530
ENSG00000226396	1	RP5-1056L3.3	2332	2506	2019	1319	2130	1876	2363	2714	2052	1911	1852	2094	1377	1919	2260	2394	2687	2049
ENSG00000172339	1	ALG14	72	80	59	43	65	56	98	92	70	58	37	78	31	47	59	79	109	82
ENSG00000162819	1	BROX	202	242	226	104	161	256	350	220	282	187	179	294	129	208	309	247	262	287
ENSG00000135778	1	NTPCR	186	159	133	94	144	134	183	207	170	128	165	181	93	146	172	173	202	173
ENSG00000163479	1	SSR2	689	757	572	382	679	511	694	734	523	534	495	608	364	555	630	932	946	790
ENSG00000153904	1	DDAH1	124	110	97	57	93	108	122	108	113	76	49	105	25	43	111	72	50	57
ENSG00000055070	1	SZRD1	248	245	214	140	223	189	259	272	196	179	170	219	69	136	186	252	208	169
ENSG00000159479	1	MED8	120	111	89	54	108	88	103	116	121	72	74	86	38	75	84	126	132	93
ENSG00000058668	1	ATP2B4	63	68	75	24	67	70	88	77	105	44	56	63	36	50	76	78	65	66
ENSG00000238085	1	RP11-435F13.2	87	104	77	61	80	69	100	93	81	71	69	89	40	59	85	83	104	87
ENSG00000011007	1	TCEB3	168	131	228	98	153	163	202	155	164	146	121	174	67	110	131	188	174	183
ENSG00000078808	1	SDF4	67	47	45	27	53	45	57	67	34	36	31	43	36	28	41	69	81	59
ENSG00000230124	1	ACBD6	137	123	88	73	103	98	134	142	91	119	83	106	60	75	116	126	148	115
ENSG00000134202	1	GSTM3	308	302	280	171	273	257	297	336	264	170	241	266	172	242	253	204	201	149
ENSG00000117399	1	CDC20	740	800	564	425	669	565	726	781	648	565	505	632	372	557	736	690	819	565
ENSG00000120333	1	MRPS14	304	427	272	178	297	316	368	408	279	260	257	317	191	270	293	437	396	321
ENSG00000169504	1	CLIC4	283	339	245	183	265	236	324	253	274	235	222	297	170	228	245	252	258	231
ENSG00000134248	1	LAMTOR5	693	752	588	409	624	571	730	715	624	527	565	682	363	571	680	983	972	750
ENSG00000074800	1	ENO1	5911	6494	5119	3548	5672	4652	5968	6749	4872	4636	4480	5417	3198	4441	5518	7834	9122	6870
ENSG00000171824	1	EXOSC10	100	97	120	70	92	89	105	135	105	85	78	96	72	59	82	129	131	88
ENSG00000152104	1	PTPN14	477	501	431	278	349	490	592	586	384	302	444	561	252	267	446	405	368	359
ENSG00000143493	1	INTS7	57	53	35	30	49	36	60	62	47	41	50	60	26	36	60	57	59	41
ENSG00000117318	1	ID3	935	1164	960	521	1046	860	1268	1222	1104	747	810	1093	505	879	1037	1658	1744	1332
ENSG00000142892	1	PIGK	141	164	113	69	132	131	164	140	141	130	172	125	77	151	128	193	167	171
ENSG00000143158	1	MPC2	419	432	342	229	369	350	350	430	291	285	285	329	202	306	350	476	465	383
ENSG00000173409	1	ARV1	57	72	57	43	63	42	74	82	75	52	59	75	38	60	66	86	100	101
ENSG00000162385	1	MAGOH	170	201	163	101	190	134	214	228	184	160	152	140	102	148	209	221	254	217
ENSG00000143155	1	TIPRL	218	245	190	100	207	213	264	253	178	155	179	217	93	164	214	281	267	190
ENSG00000117133	1	RPF1	148	142	136	81	116	143	156	203	137	115	131	171	67	111	140	222	216	178
ENSG00000143106	1	PSMA5	435	438	331	216	356	389	458	428	332	270	349	377	211	345	345	584	629	497
ENSG00000084072	1	PPIE	186	213	187	107	182	179	197	216	215	152	138	166	122	149	152	273	311	219
ENSG00000117450	1	PRDX1	153	135	147	131	101	116	172	168	147	104	101	128	64	103	122	163	196	231
ENSG00000137955	1	RABGGTB	116	148	114	91	109	103	156	160	178	115	96	164	75	114	118	235	277	224
ENSG00000203724	1	C1orf53	63	56	58	46	57	39	53	60	50	51	48	48	34	50	60	97	98	71
ENSG00000143641	1	GALNT2	375	372	296	223	326	290	282	297	212	268	274	308	127	177	250	253	240	260
ENSG00000162695	1	SLC30A7	140	135	161	85	113	153	172	130	165	141	134	164	87	121	140	140	174	183
ENSG00000142657	1	PGD	191	212	183	111	192	169	198	237	170	166	166	185	109	169	214	214	237	191
ENSG00000078618	1	NRD1	210	241	229	151	193	204	273	242	195	217	178	215	156	146	208	364	360	284
ENSG00000143793	1	C1orf35	119	108	77	57	89	99	108	117	107	69	86	103	41	61	88	83	96	62
ENSG00000158615	1	PPP1R15B	78	107	94	71	66	88	96	88	75	73	62	84	45	44	93	57	61	60
ENSG00000197785	1	ATAD3A	85	96	62	45	68	83	89	110	56	60	53	78	31	65	64	73	92	78
ENSG00000122218	1	COPA	186	168	143	96	135	170	201	182	142	160	143	160	86	128	152	145	196	116
ENSG00000183853	1	KIRREL	64	68	70	50	50	63	79	67	49	49	74	55	17	47	35	61	67	72
ENSG00000143401	1	ANP32E	645	786	750	429	651	680	996	700	860	665	547	882	367	649	790	867	853	1025
ENSG00000158825	1	CDA	193	181	161	95	175	162	246	298	218	219	208	204	86	127	144	128	139	84
ENSG00000198700	1	IPO9	241	263	290	176	220	246	284	314	239	253	239	286	179	227	244	300	302	237
ENSG00000116350	1	SRSF4	206	162	186	130	203	115	194	204	131	149	154	192	52	117	112	208	204	169
ENSG00000116478	1	HDAC1	168	135	121	68	170	105	159	133	164	136	117	144	87	92	96	195	155	165
ENSG00000004487	1	KDM1A	58	76	50	33	55	61	67	52	64	41	49	64	25	41	43	77	72	70
ENSG00000131236	1	CAP1	478	506	453	289	462	414	595	569	486	396	446	495	197	306	387	502	512	430
ENSG00000081870	1	HSPB11	347	395	333	205	354	313	444	431	393	289	248	371	187	298	332	447	465	329
ENSG00000160679	1	CHTOP	139	139	143	72	130	140	212	140	143	136	90	128	74	126	163	204	225	194
ENSG00000126067	1	PSMB2	507	577	443	330	488	424	604	582	479	445	399	464	287	441	477	966	883	776
ENSG00000162604	1	TM2D1	84	104	80	49	81	88	94	96	108	85	95	111	50	69	98	111	101	117
ENSG00000060688	1	SNRNP40	208	212	212	101	214	200	251	213	264	168	156	183	110	162	218	215	227	220
ENSG00000067704	1	IARS2	209	218	178	140	199	154	247	285	211	203	187	202	117	130	206	322	365	235
ENSG00000160087	1	UBE2J2	89	94	83	69	68	80	105	123	87	80	65	91	60	98	98	99	105	108
ENSG00000143157	1	POGK	53	62	59	45	48	49	64	61	45	61	44	61	48	44	48	65	79	55
ENSG00000162377	1	COA7	126	96	78	47	100	98	144	85	94	85	77	103	49	74	93	147	127	113
ENSG00000117394	1	SLC2A1	133	106	74	81	93	82	110	113	89	76	78	102	51	77	89	101	101	87
ENSG00000180098	1	TRNAU1AP	69	74	100	41	69	89	76	117	67	65	67	70	36	67	76	107	109	100
ENSG00000117054	1	ACADM	156	182	126	83	170	127	209	152	146	140	124	145	83	114	162	243	249	212
ENSG00000163159	1	VPS72	101	114	73	55	91	90	105	120	71	86	100	112	40	81	96	113	89	93
ENSG00000116586	1	LAMTOR2	265	262	279	151	270	240	252	290	245	231	221	278	147	312	285	309	370	311
ENSG00000116711	1	PLA2G4A	88	73	63	60	67	57	46	78	52	46	50	74	31	54	58	74	113	93
ENSG00000135821	1	GLUL	636	495	516	281	554	518	479	392	333	323	436	443	226	305	397	295	294	266
ENSG00000143569	1	UBAP2L	151	145	169	112	136	134	179	159	161	163	124	171	81	125	144	178	183	155
ENSG00000152904	1	GGPS1	81	73	96	57	78	71	130	94	84	91	73	66	33	70	70	118	97	102
ENSG00000116857	1	TMEM9	168	172	162	97	151	166	176	194	137	128	152	174	112	172	170	233	234	216
ENSG00000116906	1	GNPAT	108	97	83	57	97	84	121	135	113	102	82	125	64	86	109	141	149	110
ENSG00000198160	1	MIER1	271	269	321	178	257	277	421	285	263	282	260	306	155	169	256	320	306	275
ENSG00000116717	1	GADD45A	60	53	21	35	31	45	47	63	34	32	33	45	23	38	45	39	54	45
ENSG00000143771	1	CNIH4	722	648	569	406	610	591	672	720	649	515	523	617	391	586	687	886	813	641
ENSG00000143321	1	HDGF	553	482	446	320	467	441	576	604	459	430	383	491	214	318	480	587	677	594
ENSG00000119285	1	HEATR1	52	35	43	26	52	30	72	40	46	38	43	46	36	39	32	54	53	46
ENSG00000235912	1	RP1-159A19.3	109	88	105	57	110	84	130	138	116	97	83	116	55	113	94	149	156	114
ENSG00000198912	1	C1orf174	84	97	80	47	86	84	136	91	122	64	55	82	42	78	64	73	106	97
ENSG00000143570	1	SLC39A1	116	214	121	97	158	120	140	140	124	147	121	122	73	115	123	181	175	132
ENSG00000065135	1	GNAI3	335	350	305	161	395	269	444	350	261	273	224	301	167	228	260	403	363	330
ENSG00000118193	1	KIF14	79	104	82	76	67	78	125	135	81	63	62	115	38	52	75	92	82	95
ENSG00000162551	1	ALPL	81	85	51	52	66	63	67	65	50	78	61	85	56	58	77	86	84	78
ENSG00000134644	1	PUM1	167	160	151	119	156	124	169	186	143	138	141	165	94	110	165	150	216	179
ENSG00000162434	1	JAK1	122	92	85	63	119	68	113	90	85	50	121	83	39	64	67	90	81	83
ENSG00000213516	1	RBMXL1	98	131	101	66	104	106	124	94	97	115	112	128	61	78	94	154	142	144
ENSG00000172380	1	GNG12	522	542	487	346	460	492	666	679	562	403	400	508	229	402	418	516	523	452
ENSG00000169174	1	PCSK9	92	84	76	57	65	89	82	79	86	55	71	97	37	58	62	116	120	110
ENSG00000143476	1	DTL	168	177	104	128	141	107	180	183	132	115	134	145	66	122	143	173	167	140
ENSG00000158710	1	TAGLN2	597	618	437	351	576	457	550	622	428	433	459	543	292	368	481	750	854	609
ENSG00000117862	1	TXNDC12	136	161	117	86	154	107	139	123	105	113	130	144	77	154	149	222	255	189
ENSG00000143653	1	SCCPDH	97	111	90	66	99	85	108	143	67	66	75	84	54	83	114	144	144	143
ENSG00000143314	1	MRPL24	364	383	353	216	382	325	350	392	315	234	293	363	228	361	404	530	524	476
ENSG00000116288	1	PARK7	1004	1146	998	615	1033	995	1151	1083	997	860	864	1028	659	997	1060	1606	1615	1316
ENSG00000162627	1	SNX7	105	113	113	66	100	112	125	149	88	111	74	89	47	71	72	97	120	89
ENSG00000160075	1	SSU72	150	234	170	91	179	196	226	278	194	160	148	177	82	167	216	164	206	200
ENSG00000117751	1	PPP1R8	57	60	53	32	56	55	69	68	43	44	46	65	27	36	43	66	71	62
ENSG00000143761	1	ARF1	419	451	332	283	390	339	426	482	365	384	329	393	263	289	411	426	499	353
ENSG00000116171	1	SCP2	162	161	121	83	156	135	179	159	167	164	126	151	73	114	169	186	165	130
ENSG00000158864	1	NDUFS2	184	180	132	124	151	143	160	193	167	150	141	151	88	151	180	242	240	193
ENSG00000117543	1	DPH5	58	64	45	29	53	59	58	52	57	31	46	44	31	63	68	76	91	67
ENSG00000117650	1	NEK2	79	93	66	55	75	71	79	74	63	81	54	93	54	42	81	70	61	69
ENSG00000244038	1	DDOST	83	73	57	49	78	53	78	79	70	58	70	90	31	65	76	76	100	87
ENSG00000162521	1	RBBP4	145	122	112	87	96	138	146	161	105	119	141	132	65	89	139	174	165	127
ENSG00000159352	1	PSMD4	332	329	294	208	319	285	325	327	342	298	263	346	204	338	310	486	429	414
ENSG00000126088	1	UROD	263	329	270	180	299	254	299	352	260	265	242	211	190	255	272	331	414	298
ENSG00000143442	1	POGZ	201	144	180	112	161	174	266	151	165	159	180	224	96	146	143	239	229	235
ENSG00000065978	1	YBX1	832	697	646	482	731	640	972	878	793	534	673	721	321	459	521	1109	1036	882
ENSG00000181817	1	LSM10	121	114	80	76	112	81	106	109	109	76	79	102	65	115	97	242	201	168
ENSG00000187608	1	ISG15	214	253	235	161	249	190	266	279	197	167	189	215	123	198	224	302	306	202
ENSG00000198860	1	TSEN15	75	82	43	48	55	68	84	84	65	60	64	60	32	67	76	93	90	67
ENSG00000143437	1	ARNT	83	105	96	94	67	82	126	106	111	72	66	124	41	68	108	81	83	112
ENSG00000116133	1	DHCR24	266	251	209	157	222	245	307	258	218	205	187	201	96	129	203	196	245	215
ENSG00000116750	1	UCHL5	204	242	224	176	212	188	266	250	201	163	215	212	132	162	209	358	287	297
ENSG00000116863	1	ADPRHL2	84	119	52	67	62	91	89	98	59	70	64	70	38	69	76	79	61	83
ENSG00000134247	1	PTGFRN	97	116	93	70	80	114	143	108	119	91	95	119	44	84	93	92	98	150
ENSG00000183726	1	TMEM50A	253	295	240	158	267	255	325	316	319	217	221	311	149	202	247	360	392	299
ENSG00000131238	1	PPT1	308	287	277	135	329	291	317	273	262	298	268	288	191	235	319	444	468	334
ENSG00000143575	1	HAX1	219	247	180	130	225	205	255	271	190	164	148	222	146	213	220	315	296	285
ENSG00000117298	1	ECE1	100	86	85	66	73	96	104	127	103	75	78	92	40	59	63	71	115	110
ENSG00000137942	1	FNBP1L	58	46	40	39	53	33	44	52	47	86	36	55	22	33	30	62	63	53
ENSG00000162910	1	MRPL55	315	359	272	191	342	290	343	328	306	210	246	291	266	465	461	395	461	317
ENSG00000163468	1	CCT3	1199	1221	1091	691	1373	992	1157	1188	1128	1033	1008	1126	633	1168	1084	1949	1675	1453
ENSG00000171793	1	CTPS1	154	145	157	105	133	159	172	210	147	110	107	144	73	112	128	199	200	175
ENSG00000143294	1	PRCC	74	90	80	64	78	71	80	64	74	66	65	82	22	68	45	59	61	73
ENSG00000143776	1	CDC42BPA	83	97	74	46	73	104	94	96	84	63	72	104	20	30	70	89	100	101
ENSG00000058673	1	ZC3H11A	52	62	50	46	54	44	68	58	51	64	47	75	29	48	31	71	83	51
ENSG00000116521	1	SCAMP3	217	203	159	121	200	188	176	173	193	141	152	138	107	180	151	239	285	215
ENSG00000143384	1	MCL1	57	75	69	33	51	93	81	55	112	66	55	75	34	34	71	81	88	78
ENSG00000180198	1	RCC1	111	107	114	82	105	107	111	114	83	116	61	85	46	85	85	100	115	108
ENSG00000143553	1	SNAPIN	98	121	84	71	107	91	82	101	96	79	101	86	45	82	98	145	105	103
ENSG00000168765	1	GSTM4	133	153	101	78	140	126	212	174	162	137	85	164	85	111	141	100	81	83
ENSG00000169241	1	SLC50A1	68	66	61	55	67	52	75	78	62	47	70	58	29	43	58	65	61	85
ENSG00000177674	1	AGTRAP	96	114	89	68	116	83	94	115	118	84	90	90	97	109	132	104	121	72
ENSG00000218283	1	MORF4L1P1	234	191	218	184	219	173	235	173	214	145	162	223	111	115	120	212	231	198
ENSG00000143252	1	SDHC	98	86	97	70	90	92	105	133	121	129	86	99	62	87	114	125	104	87
ENSG00000119280	1	C1orf198	130	146	143	93	113	170	176	129	130	78	93	92	77	99	121	57	87	71
ENSG00000116698	1	SMG7	74	47	58	46	54	61	79	39	78	49	42	69	37	44	50	69	51	68
ENSG00000116237	1	ICMT	138	125	96	99	121	103	154	174	126	112	90	125	67	86	163	176	161	164
ENSG00000084073	1	ZMPSTE24	169	193	181	122	194	173	182	178	152	143	147	196	109	157	174	346	291	219
ENSG00000054116	1	TRAPPC3	195	173	145	123	170	170	194	178	175	128	114	183	91	109	167	223	186	177
ENSG00000121774	1	KHDRBS1	183	208	166	131	185	187	232	287	159	201	166	238	95	148	170	244	281	230
ENSG00000120656	1	TAF12	115	116	94	74	104	116	123	128	106	96	100	102	68	105	128	167	155	143
ENSG00000160783	1	PMF1	123	128	99	70	139	108	115	131	124	108	78	152	55	111	136	167	167	149
ENSG00000116688	1	MFN2	110	89	78	68	89	94	119	112	73	77	101	115	58	56	103	98	113	64
ENSG00000169242	1	EFNA1	128	126	102	77	131	115	101	132	87	78	97	104	31	84	86	95	109	84
ENSG00000234975	1	FTH1P2	51	35	55	34	53	41	56	66	61	47	47	51	35	35	43	37	31	31
ENSG00000117139	1	KDM5B	52	59	32	47	36	47	56	36	37	72	45	38	21	30	22	34	55	39
ENSG00000188643	1	S100A16	90	83	66	63	81	75	89	99	99	87	92	117	47	65	89	100	96	68
ENSG00000163382	1	APOA1BP	240	275	234	180	269	241	289	259	248	247	218	232	159	237	272	314	357	275
ENSG00000057252	1	SOAT1	84	76	90	50	102	80	95	89	65	80	75	100	52	71	93	91	90	100
ENSG00000117640	1	MTFR1L	64	70	87	50	93	63	116	79	75	45	91	102	46	80	96	82	109	67
ENSG00000079739	1	PGM1	65	51	49	26	77	51	60	67	67	46	45	63	41	56	51	63	91	35
ENSG00000117461	1	PIK3R3	62	52	34	34	56	49	32	67	41	50	51	44	28	49	44	61	65	39
ENSG00000159658	1	EFCAB14	65	69	54	42	65	70	88	83	55	52	85	62	50	45	54	110	63	76
ENSG00000137962	1	ARHGAP29	127	87	109	88	86	131	146	124	113	85	138	127	50	65	87	115	117	103
ENSG00000143416	1	SELENBP1	118	143	116	82	154	123	114	135	121	167	138	120	77	118	145	104	103	88
ENSG00000157916	1	RER1	219	259	211	159	268	234	228	255	225	195	232	237	146	217	267	350	323	272
ENSG00000174574	1	AKIRIN1	68	59	56	46	63	68	50	77	42	64	43	75	29	42	54	57	89	59
ENSG00000153187	1	HNRNPU	775	677	720	537	843	742	938	655	735	769	555	833	401	446	599	843	874	824
ENSG00000180867	1	PDIA3P1	97	60	70	61	92	69	72	53	68	69	77	74	45	46	46	119	102	82
ENSG00000143376	1	SNX27	107	100	75	70	91	125	142	148	122	70	86	114	69	104	112	109	128	121
ENSG00000127125	1	PPCS	56	62	44	41	51	73	79	93	76	67	64	71	35	58	85	106	98	90
ENSG00000135862	1	LAMC1	60	50	60	82	42	55	97	92	54	35	57	70	46	50	67	70	79	64
ENSG00000127481	1	UBR4	63	59	44	55	60	61	70	65	62	42	83	70	28	27	43	87	101	109
ENSG00000162517	1	PEF1	67	72	55	57	78	72	65	81	57	77	64	72	53	54	91	59	88	66
ENSG00000117143	1	UAP1	51	81	53	60	77	91	97	111	92	70	61	69	44	44	90	62	91	100
ENSG00000136636	1	KCTD3	279	245	242	282	456	295	230	204	246	293	267	304	153	192	239	416	358	326
ENSG00000142945	1	KIF2C	87	96	99	191	106	84	98	102	88	71	70	85	41	76	88	79	78	69
ENSG00000248527	1	MTATP6P1	107	85	84	118	390	204	99	101	91	75	62	111	79	54	75	105	104	94
ENSG00000198399	2	ITSN2	61	64	110	29	34	38	40	53	44	31	39	42	22	24	52	62	90	44
ENSG00000114999	2	TTL	56	57	38	20	19	27	37	34	30	30	24	38	12	13	26	34	46	43
ENSG00000115355	2	CCDC88A	94	85	119	54	47	36	53	117	69	56	67	80	35	47	69	85	115	89
ENSG00000123636	2	BAZ2B	76	39	51	18	26	34	52	40	44	33	22	70	11	20	33	53	39	58
ENSG00000182263	2	FIGN	54	64	45	18	23	39	51	72	32	29	41	40	13	32	39	56	58	44
ENSG00000233158	2	RPS24P6	131	148	85	56	72	52	123	176	104	100	91	93	55	70	120	143	215	135
ENSG00000169756	2	LIMS1	93	90	65	29	49	47	73	78	59	48	38	96	30	42	56	68	80	57
ENSG00000163535	2	SGOL2	107	150	97	46	67	71	134	118	93	88	84	96	32	64	106	122	113	94
ENSG00000178074	2	C2orf69	57	80	64	25	42	38	95	76	62	39	48	63	26	27	58	48	29	46
ENSG00000150938	2	CRIM1	280	309	395	121	118	285	590	248	456	261	96	324	83	169	290	163	212	252
ENSG00000138398	2	PPIG	208	208	245	102	132	123	260	209	154	120	137	247	67	87	128	214	236	168
ENSG00000204120	2	GIGYF2	107	132	173	66	90	68	117	111	128	91	80	126	55	81	70	135	147	103
ENSG00000077380	2	DYNC1I2	275	266	204	132	133	144	220	282	180	152	146	199	73	123	154	200	288	216
ENSG00000144231	2	POLR2D	115	122	127	44	68	89	176	96	152	86	70	130	75	93	105	93	113	110
ENSG00000226972	2	RPL12P19	113	142	136	59	89	68	110	152	125	88	92	117	60	83	115	105	152	117
ENSG00000071054	2	MAP4K4	80	112	96	44	58	59	140	113	101	67	45	74	26	52	102	53	97	73
ENSG00000087338	2	GMCL1	63	60	72	17	41	53	82	76	42	31	56	81	30	40	53	64	48	75
ENSG00000152133	2	GPATCH11	63	102	86	34	58	51	97	63	48	53	60	50	34	40	69	97	70	60
ENSG00000169679	2	BUB1	74	106	75	48	52	46	86	87	47	64	57	75	45	69	67	69	103	68
ENSG00000135916	2	ITM2C	56	73	54	20	45	40	67	55	47	43	36	39	23	48	31	34	69	46
ENSG00000138078	2	PREPL	58	66	38	22	32	39	63	78	52	44	44	51	25	46	58	81	73	64
ENSG00000115839	2	RAB3GAP1	116	64	62	33	55	51	71	65	58	65	47	119	17	27	57	64	74	64
ENSG00000084090	2	STARD7	195	223	212	109	134	121	307	278	180	164	127	231	95	126	171	160	307	231
ENSG00000152291	2	TGOLN2	194	144	122	61	98	112	146	121	136	114	120	217	68	86	91	109	130	133
ENSG00000075426	2	FOSL2	86	122	159	44	71	102	174	127	167	103	42	141	36	70	130	36	79	95
ENSG00000138433	2	CIR1	142	164	152	60	107	105	135	210	110	107	123	144	41	91	94	194	253	147
ENSG00000115840	2	SLC25A12	85	77	45	50	38	35	58	108	62	41	38	45	28	27	92	112	134	88
ENSG00000163171	2	CDC42EP3	165	220	178	85	128	123	268	270	201	149	134	208	78	128	141	87	92	79
ENSG00000115306	2	SPTBN1	450	498	573	242	314	354	693	477	524	361	302	555	184	220	341	414	375	516
ENSG00000144136	2	SLC20A1	61	71	65	21	41	56	69	80	51	58	37	65	27	28	66	67	67	58
ENSG00000143942	2	CHAC2	75	112	74	39	64	54	69	110	52	61	73	82	41	42	82	76	105	73
ENSG00000115762	2	PLEKHB2	71	68	62	36	52	33	75	94	64	47	58	44	30	50	63	81	94	56
ENSG00000163541	2	SUCLG1	349	387	282	158	263	194	327	413	253	207	238	270	122	236	262	440	501	305
ENSG00000213639	2	PPP1CB	1256	1565	1918	589	893	1385	2292	1454	2003	1223	757	1592	606	1110	1892	909	1034	1473
ENSG00000198586	2	TLK1	201	250	289	108	130	210	338	280	298	192	133	262	90	196	302	251	226	366
ENSG00000235225	2	AC016712.2	72	83	63	43	52	37	65	89	61	65	44	73	33	50	58	62	76	47
ENSG00000135968	2	GCC2	174	136	149	87	98	95	163	167	148	119	133	199	54	67	108	225	211	179
ENSG00000168887	2	C2orf68	147	169	159	54	95	142	174	131	145	158	112	152	75	133	169	150	145	161
ENSG00000155438	2	NIFK	170	178	156	84	115	110	193	183	141	134	123	130	71	76	145	182	198	175
ENSG00000196975	2	ANXA4	72	65	76	33	45	53	82	99	59	60	57	83	33	62	78	66	94	78
ENSG00000171848	2	RRM2	282	374	332	140	236	232	338	351	272	257	214	325	116	214	235	172	201	213
ENSG00000144366	2	GULP1	84	125	91	51	75	59	101	74	93	81	87	123	40	52	71	105	145	96
ENSG00000115816	2	CEBPZ	194	195	142	89	122	117	163	187	152	142	148	187	71	128	156	263	226	157
ENSG00000143947	2	RPS27A	3712	4629	3261	1893	2863	2429	3997	5014	3250	3054	2802	3593	1653	2827	3454	4966	5981	4293
ENSG00000116001	2	TIA1	63	60	46	32	39	34	66	73	53	47	70	74	13	30	52	67	76	65
ENSG00000118263	2	KLF7	53	65	51	16	41	48	91	73	67	62	44	50	34	39	42	56	67	74
ENSG00000128656	2	CHN1	58	94	62	42	41	50	52	72	50	34	39	68	22	38	45	71	51	50
ENSG00000138382	2	METTL5	119	122	82	57	73	71	133	99	92	64	75	80	55	76	84	160	188	139
ENSG00000079785	2	DDX1	840	915	739	382	608	562	860	908	714	634	665	817	326	535	724	1035	1212	874
ENSG00000064012	2	CASP8	72	98	58	47	49	46	75	82	54	58	56	68	24	55	69	122	110	66
ENSG00000162972	2	C2orf47	104	115	76	39	77	68	112	108	91	58	70	72	54	85	110	120	151	80
ENSG00000115204	2	MPV17	201	240	184	101	154	135	174	215	166	150	184	180	89	168	175	244	272	207
ENSG00000095002	2	MSH2	101	101	88	39	59	83	107	77	89	63	77	86	37	54	65	115	106	86
ENSG00000144451	2	SPAG16	129	147	110	70	88	83	138	123	129	120	109	134	54	87	113	162	192	102
ENSG00000153234	2	NR4A2	55	58	47	25	43	32	32	44	54	39	40	42	26	48	41	37	31	41
ENSG00000168397	2	ATG4B	67	55	39	30	39	32	49	58	53	38	35	47	17	32	38	59	61	42
ENSG00000158417	2	EIF5B	803	854	909	474	536	603	882	1014	617	558	635	776	280	417	591	1017	1281	786
ENSG00000116016	2	EPAS1	78	77	57	27	49	58	80	61	71	32	28	68	34	51	50	31	39	32
ENSG00000128692	2	EIF2S2P4	324	350	267	159	228	208	291	352	239	215	227	281	137	219	277	492	511	275
ENSG00000135974	2	C2orf49	98	99	87	59	67	54	78	102	80	50	81	82	40	81	61	140	142	86
ENSG00000134318	2	ROCK2	322	363	325	147	209	287	401	386	298	219	183	376	126	136	212	262	297	327
ENSG00000236913	2	AC025750.5	95	107	94	56	77	56	97	102	92	91	61	80	43	61	89	89	131	91
ENSG00000115159	2	GPD2	120	126	133	44	106	92	145	126	97	98	121	107	48	94	104	143	176	134
ENSG00000180398	2	MCFD2	682	755	542	369	481	415	642	686	499	401	500	569	267	321	379	804	919	609
ENSG00000197756	2	RPL37A	6227	6997	4765	3168	4606	3756	6220	7576	4674	4545	4081	5170	2878	4120	5121	7321	8959	6480
ENSG00000125611	2	CHCHD5	83	99	75	51	42	72	100	90	86	52	69	92	57	72	108	96	91	94
ENSG00000213699	2	SLC35F6	166	161	242	75	113	178	280	184	203	136	113	181	98	134	266	124	147	218
ENSG00000114942	2	EEF1B2	1074	1427	991	551	927	779	1182	1555	1016	892	873	1083	491	945	1000	1480	1818	1234
ENSG00000076003	2	MCM6	206	233	168	123	159	111	248	300	181	155	145	209	79	124	176	245	270	184
ENSG00000222041	2	LINC00152	150	150	136	78	109	96	161	163	120	119	88	121	66	91	127	91	113	97
ENSG00000082153	2	BZW1	129	162	155	70	109	112	173	200	134	127	112	146	69	73	135	176	223	153
ENSG00000136717	2	BIN1	59	50	58	28	35	46	55	81	36	53	53	42	31	33	65	71	68	42
ENSG00000115677	2	HDLBP	531	507	524	277	419	325	473	461	357	344	400	519	200	284	345	444	507	459
ENSG00000228474	2	OST4	183	175	124	81	117	118	178	145	165	120	120	156	79	130	173	140	169	132
ENSG00000153250	2	RBMS1	147	158	130	81	114	91	209	195	157	137	94	147	52	90	121	135	186	132
ENSG00000136731	2	UGGT1	93	92	117	53	66	80	121	100	106	82	76	106	49	46	89	74	97	116
ENSG00000124831	2	LRRFIP1	234	221	253	133	170	165	269	208	204	175	169	305	61	148	148	287	304	269
ENSG00000138069	2	RAB1A	243	291	225	126	206	170	245	254	192	189	210	248	91	164	219	280	278	257
ENSG00000170035	2	UBE2E3	57	53	95	36	60	40	79	54	59	57	62	75	26	45	64	82	87	68
ENSG00000196141	2	SPATS2L	402	327	246	181	240	226	394	404	309	250	261	303	133	161	225	339	385	275
ENSG00000132305	2	IMMT	364	457	327	210	293	259	385	580	296	208	312	305	141	224	288	502	609	331
ENSG00000071082	2	RPL31	9458	11327	8592	5056	7832	6612	10110	12494	7927	7455	7673	8926	4924	7748	9336	10548	12782	8819
ENSG00000128654	2	MTX2	105	137	112	60	101	74	110	151	100	106	84	102	55	93	100	175	176	127
ENSG00000115685	2	PPP1R7	310	274	232	112	218	212	290	347	208	189	216	248	142	205	224	253	307	231
ENSG00000128708	2	HAT1	185	202	222	92	167	146	181	225	192	155	117	275	106	132	185	305	242	249
ENSG00000196290	2	NIF3L1	108	111	95	46	85	78	111	107	93	91	53	81	58	82	119	128	118	103
ENSG00000144580	2	RQCD1	392	476	523	170	313	443	627	471	580	323	234	482	177	296	530	378	406	593
ENSG00000233426	2	EIF3FP3	75	82	48	31	64	42	71	79	38	48	48	49	39	45	68	40	58	40
ENSG00000115486	2	GGCX	75	51	58	29	51	43	62	60	41	52	40	59	25	42	52	51	70	62
ENSG00000171863	2	RPS7	561	673	495	320	484	353	589	718	481	463	465	447	246	435	565	660	779	634
ENSG00000119013	2	NDUFB3	645	780	619	328	541	499	691	727	601	523	525	634	338	526	625	889	910	634
ENSG00000121966	2	CXCR4	204	198	110	93	124	126	144	190	148	130	127	148	66	106	141	158	184	164
ENSG00000115541	2	HSPE1	2959	2989	2727	1483	2240	2092	3309	3184	2425	1986	2140	2921	1281	2102	2787	4816	4620	3544
ENSG00000144224	2	UBXN4	217	263	279	118	187	204	280	242	237	196	189	205	117	166	221	322	374	299
ENSG00000188010	2	MORN2	83	104	87	30	74	80	110	113	64	44	53	83	40	62	72	114	144	113
ENSG00000163466	2	ARPC2	815	779	971	419	698	608	909	922	736	548	595	857	342	483	634	965	971	849
ENSG00000119041	2	GTF3C3	56	73	76	34	58	46	50	81	70	80	51	72	30	55	65	95	102	63
ENSG00000115419	2	GLS	65	76	74	35	52	58	114	98	65	45	41	73	19	47	69	56	51	69
ENSG00000138385	2	SSB	337	368	364	154	265	302	444	474	345	258	340	392	135	251	305	624	676	485
ENSG00000162961	2	DPY30	368	487	408	223	318	311	454	542	368	313	317	380	169	305	388	574	581	439
ENSG00000138430	2	OLA1	237	239	173	130	172	136	248	233	187	192	165	207	105	201	189	323	370	265
ENSG00000168542	2	COL3A1	795	770	553	401	553	478	728	973	601	603	743	821	349	523	568	781	1138	761
ENSG00000115694	2	STK25	66	54	56	31	44	44	73	101	57	45	45	60	31	34	52	45	69	60
ENSG00000158411	2	MITD1	100	103	79	50	78	63	101	111	88	76	59	70	32	76	80	137	136	118
ENSG00000119820	2	YIPF4	98	132	87	35	80	101	134	127	97	80	93	97	62	91	121	142	149	133
ENSG00000163359	2	COL6A3	289	363	205	120	219	245	425	364	351	180	449	254	77	254	214	373	478	409
ENSG00000115461	2	IGFBP5	101	118	133	48	76	116	130	77	78	160	104	166	51	74	131	71	70	75
ENSG00000185414	2	MRPL30	71	51	73	38	45	50	71	67	42	52	38	64	34	46	61	97	97	82
ENSG00000128699	2	ORMDL1	234	283	197	142	193	152	255	300	221	214	212	195	101	213	261	324	497	330
ENSG00000055044	2	NOP58	366	494	403	195	334	333	467	481	327	321	342	411	185	258	381	517	549	462
ENSG00000144426	2	NBEAL1	118	103	80	63	89	54	104	129	87	81	67	82	52	63	113	104	130	109
ENSG00000132313	2	MRPL35	86	89	51	42	49	64	80	99	59	54	73	74	40	51	63	90	121	105
ENSG00000014641	2	MDH1	549	672	521	255	437	504	575	676	508	440	470	547	268	469	579	737	767	543
ENSG00000115963	2	RND3	173	208	171	84	120	175	245	202	189	138	134	231	82	102	167	114	123	132
ENSG00000168958	2	MFF	503	545	392	251	401	338	475	551	371	307	380	403	261	428	549	572	585	469
ENSG00000119777	2	TMEM214	111	119	68	56	79	70	74	112	49	59	64	60	24	74	67	64	86	77
ENSG00000115446	2	UNC50	101	91	71	27	82	72	74	118	95	54	68	92	37	68	114	147	175	100
ENSG00000121989	2	ACVR2A	53	63	51	34	41	40	64	81	54	38	48	42	32	36	55	62	67	73
ENSG00000234488	2	AC096664.1	240	308	202	136	192	189	265	316	222	175	169	241	158	170	220	270	327	215
ENSG00000197713	2	RPE	76	91	62	39	73	46	87	81	60	61	53	74	41	60	61	104	101	79
ENSG00000173272	2	MZT2A	421	497	329	198	378	286	463	503	374	319	343	437	183	300	383	474	594	363
ENSG00000065548	2	ZC3H15	411	474	389	216	327	340	421	446	358	296	314	417	213	310	362	514	573	486
ENSG00000163161	2	ERCC3	72	52	43	22	53	41	58	32	47	25	47	42	21	46	35	77	75	24
ENSG00000124383	2	MPHOSPH10	89	117	109	54	82	83	141	106	114	74	84	124	25	73	98	182	126	92
ENSG00000230076	2	AC016708.2	531	624	466	284	466	377	532	587	480	411	448	528	286	489	519	647	658	574
ENSG00000233762	2	AC007969.5	3135	3700	2782	1665	2757	2267	3147	3654	2581	2510	2328	3073	1600	2494	2952	4044	4404	3183
ENSG00000173559	2	NABP1	114	126	125	64	103	87	156	115	121	101	96	121	67	90	100	107	124	120
ENSG00000226564	2	FTH1P20	55	46	31	26	38	28	57	54	60	45	51	62	38	39	56	35	32	24
ENSG00000123609	2	NMI	62	64	43	27	45	46	59	63	42	38	44	42	32	45	45	72	69	63
ENSG00000074582	2	BCS1L	94	97	79	38	84	67	102	95	74	52	64	59	43	96	104	121	124	105
ENSG00000163170	2	BOLA3	331	308	285	159	261	227	281	316	305	226	248	296	131	269	305	480	525	391
ENSG00000213553	2	RPLP0P6	164	144	149	92	129	99	158	190	257	112	121	152	98	113	148	154	192	197
ENSG00000115750	2	TAF1B	69	50	49	31	50	37	77	59	51	58	62	48	44	35	32	72	97	61
ENSG00000115520	2	COQ10B	93	90	111	54	60	93	129	104	135	73	48	93	33	58	105	82	87	99
ENSG00000154518	2	ATP5G3	1356	1662	1198	767	1244	967	1551	1661	1188	1053	1041	1189	627	1106	1349	2050	2342	1622
ENSG00000151353	2	TMEM18	102	111	103	50	96	78	128	115	106	73	94	96	46	56	112	130	145	105
ENSG00000035141	2	FAM136A	259	364	300	182	244	229	292	272	278	214	265	338	170	237	255	369	373	305
ENSG00000082898	2	XPO1	256	186	200	114	182	160	223	285	219	197	185	221	126	159	192	316	276	230
ENSG00000065911	2	MTHFD2	177	172	186	104	148	128	169	197	161	124	136	166	111	142	177	215	233	158
ENSG00000116044	2	NFE2L2	165	207	164	95	134	152	211	220	290	160	142	205	80	116	157	261	222	205
ENSG00000005436	2	GCFC2	54	32	42	31	34	26	58	48	48	51	40	35	24	37	38	64	77	55
ENSG00000115561	2	CHMP3	113	126	91	49	99	87	109	168	94	108	90	106	58	83	83	126	161	135
ENSG00000152056	2	AP1S3	77	71	50	35	55	51	70	59	40	64	60	47	18	40	32	97	76	91
ENSG00000135617	2	PRADC1	112	116	65	72	57	80	79	118	59	60	72	62	33	61	57	108	109	79
ENSG00000144320	2	KIAA1715	76	81	77	45	45	77	75	77	73	47	63	72	34	44	58	64	65	58
ENSG00000240344	2	PPIL3	80	85	77	41	68	64	66	108	67	70	63	83	38	40	89	79	87	84
ENSG00000172954	2	LCLAT1	126	141	134	71	100	116	161	134	105	113	87	132	67	77	136	123	102	146
ENSG00000123983	2	ACSL3	274	273	253	163	212	198	216	188	164	197	198	237	121	184	227	397	352	325
ENSG00000162989	2	KCNJ3	77	110	102	57	78	72	104	146	84	68	37	70	50	53	92	72	113	76
ENSG00000170144	2	HNRNPA3	241	324	236	147	240	187	337	385	255	222	233	328	137	169	268	351	358	233
ENSG00000085982	2	USP40	99	129	126	65	116	73	163	145	104	94	92	130	64	119	122	181	173	124
ENSG00000143878	2	RHOB	120	118	134	88	67	112	164	119	104	96	57	108	40	45	100	41	79	74
ENSG00000213626	2	LBH	55	48	46	29	28	50	93	58	83	34	27	64	15	45	36	22	18	20
ENSG00000124380	2	SNRNP27	153	166	111	85	112	112	135	157	116	122	99	142	80	94	146	181	206	170
ENSG00000021826	2	CPS1	467	575	484	338	396	363	397	380	227	323	265	389	201	229	394	395	417	385
ENSG00000243147	2	MRPL33	828	834	722	412	740	562	924	909	725	526	574	730	346	542	652	703	795	597
ENSG00000138061	2	CYP1B1	211	203	192	109	155	172	196	208	168	166	193	231	126	165	241	248	223	219
ENSG00000183513	2	COA5	73	92	68	47	69	52	110	104	72	80	60	60	39	61	84	95	108	98
ENSG00000176946	2	THAP4	71	75	37	47	45	40	55	62	68	44	35	70	43	46	71	89	113	76
ENSG00000115350	2	POLE4	150	149	122	75	141	88	172	204	133	107	108	148	72	132	142	195	178	177
ENSG00000003436	2	TFPI	271	311	312	121	294	231	281	229	247	207	258	256	159	203	288	522	480	462
ENSG00000115977	2	AAK1	68	65	69	38	50	58	62	79	46	47	66	80	20	49	42	83	56	76
ENSG00000130508	2	PXDN	372	372	328	239	229	307	363	459	309	304	359	412	164	217	280	260	309	282
ENSG00000152253	2	SPC25	101	97	91	60	79	70	92	123	101	58	80	73	37	72	51	81	95	65
ENSG00000034510	2	TMSB10	4980	5589	4054	2824	4116	3639	5125	5967	3844	3415	3456	4146	2183	4061	4429	4140	4702	3694
ENSG00000169764	2	UGP2	230	208	188	99	170	184	234	211	163	133	171	154	98	157	178	185	195	173
ENSG00000169607	2	CKAP2L	60	66	55	29	50	52	68	67	67	55	64	78	26	50	43	50	46	40
ENSG00000115944	2	COX7A2L	426	464	399	234	346	354	489	468	365	375	362	418	217	292	361	473	490	329
ENSG00000218175	2	AC016739.2	3429	3666	2765	1836	2918	2391	3516	3811	2844	2739	2598	3027	1660	2561	3050	3775	4394	3143
ENSG00000115484	2	CCT4	125	146	107	54	110	110	115	106	109	101	74	108	56	101	136	163	212	147
ENSG00000119772	2	DNMT3A	425	477	418	282	332	343	493	530	448	370	244	400	262	294	379	438	504	366
ENSG00000061676	2	NCKAP1	71	79	59	30	58	64	72	97	61	43	44	69	38	60	75	93	119	65
ENSG00000079246	2	XRCC5	1369	1503	1232	769	1100	1117	1364	1514	1061	1082	1183	1404	644	932	1038	1640	1688	1360
ENSG00000237077	2	AC105399.2	390	464	349	219	374	283	396	519	398	377	315	365	193	294	362	562	570	504
ENSG00000134308	2	YWHAQ	472	524	532	276	463	375	566	531	467	370	404	454	224	379	456	704	723	601
ENSG00000171865	2	RNASEH1	110	137	94	74	93	82	133	102	101	110	85	118	47	107	108	157	178	117
ENSG00000115760	2	BIRC6	56	68	73	42	40	62	80	81	69	78	47	74	26	40	39	83	91	71
ENSG00000135919	2	SERPINE2	78	76	62	36	57	65	98	96	88	66	52	81	42	67	67	132	125	124
ENSG00000138376	2	BARD1	243	272	234	117	206	225	310	239	244	193	184	273	102	151	225	175	214	213
ENSG00000143727	2	ACP1	509	612	487	309	435	434	562	581	528	471	441	519	266	445	565	814	830	636
ENSG00000135930	2	EIF4E2	409	363	271	191	303	271	341	334	262	203	269	307	174	213	283	481	424	359
ENSG00000115875	2	SRSF7	828	826	710	397	711	629	789	799	678	678	671	734	390	670	750	930	951	732
ENSG00000055332	2	EIF2AK2	107	143	109	69	98	97	146	143	120	101	102	105	50	107	96	155	167	128
ENSG00000228236	2	TXNP5	73	99	85	52	68	69	103	86	85	84	58	74	44	75	82	103	160	89
ENSG00000173692	2	PSMD1	530	610	537	280	462	493	518	683	532	412	390	657	292	399	542	855	854	723
ENSG00000138028	2	CGREF1	55	62	54	38	56	32	47	25	47	48	53	34	20	49	60	71	74	62
ENSG00000218739	2	CEBPZOS	191	193	186	99	119	202	270	246	205	156	70	202	110	111	197	151	218	129
ENSG00000153201	2	RANBP2	69	57	72	36	59	51	81	82	56	66	65	69	46	24	73	80	115	78
ENSG00000279307	2	RP11-130L8.3	377	290	190	165	253	214	266	294	262	153	284	241	115	186	196	407	365	256
ENSG00000115641	2	FHL2	289	333	275	172	244	246	334	350	256	250	229	306	135	234	265	226	217	171
ENSG00000115241	2	PPM1G	490	586	447	327	452	346	523	538	369	391	376	392	255	352	387	470	602	431
ENSG00000163001	2	CFAP36	100	95	96	58	80	77	107	142	97	86	93	101	65	92	87	106	124	109
ENSG00000132300	2	PTCD3	91	112	115	66	88	81	122	117	93	75	91	138	35	89	93	120	135	95
ENSG00000196504	2	PRPF40A	496	517	443	337	418	321	586	575	431	367	398	513	218	328	399	614	687	486
ENSG00000198130	2	HIBCH	79	56	72	42	54	57	74	61	57	65	55	73	21	38	68	128	72	70
ENSG00000175701	2	LINC00116	122	152	125	76	107	112	125	156	107	77	105	124	60	113	174	136	129	107
ENSG00000144029	2	MRPS5	316	289	297	135	259	273	247	347	276	206	223	321	157	216	266	383	468	329
ENSG00000115540	2	MOB4	161	171	158	78	144	141	171	188	150	113	132	143	93	115	154	268	272	182
ENSG00000168288	2	MMADHC	550	613	530	295	539	422	585	590	546	412	447	516	252	406	477	619	721	509
ENSG00000115053	2	NCL	1392	1514	1427	913	1306	998	2388	1607	1367	1047	965	1650	589	935	1092	1808	1972	1652
ENSG00000115128	2	SF3B6	719	808	709	422	686	553	795	880	665	566	598	738	392	676	700	962	1022	740
ENSG00000075292	2	ZNF638	119	151	143	80	103	124	164	127	130	109	109	170	53	80	86	156	140	129
ENSG00000138381	2	ASNSD1	142	132	124	71	123	102	171	125	139	98	94	113	62	83	94	184	187	144
ENSG00000115514	2	TXNDC9	159	211	177	111	134	162	191	222	148	150	141	175	99	156	202	216	180	177
ENSG00000084774	2	CAD	77	90	53	46	64	54	83	70	66	74	45	70	30	54	70	86	101	61
ENSG00000088205	2	DDX18	413	512	409	226	388	381	461	572	373	386	403	451	194	310	403	623	720	478
ENSG00000067066	2	SP100	1678	1903	1531	952	1549	1313	1787	2232	1638	1502	1326	1758	955	1355	1557	2033	2348	1814
ENSG00000172965	2	MIR4435-2HG	185	163	121	68	142	141	191	238	177	111	121	151	71	121	159	113	136	105
ENSG00000162980	2	ARL5A	97	102	84	52	84	76	128	117	96	72	81	76	30	71	83	120	107	99
ENSG00000156973	2	PDE6D	60	68	60	33	58	50	59	70	54	83	67	62	20	57	60	72	74	74
ENSG00000068912	2	ERLEC1	148	140	96	51	144	93	114	135	107	114	109	136	53	86	108	161	161	124
ENSG00000116030	2	SUMO1	277	348	300	170	283	242	361	332	285	299	270	309	170	251	316	444	405	335
ENSG00000115380	2	EFEMP1	540	549	438	292	479	377	568	584	443	458	413	485	285	381	472	442	458	392
ENSG00000198612	2	COPS8	269	285	234	136	228	229	244	255	218	189	212	217	129	179	239	343	334	298
ENSG00000084733	2	RAB10	198	197	197	100	192	154	212	222	178	153	189	204	132	133	150	284	304	219
ENSG00000172428	2	MYEOV2	1079	1320	941	656	1008	853	1212	1437	1012	832	965	1131	503	839	1046	1170	1310	886
ENSG00000163002	2	NUP35	68	58	49	32	58	42	68	84	51	66	55	49	15	49	58	53	80	61
ENSG00000115307	2	AUP1	213	247	205	138	200	164	193	243	144	153	155	216	106	184	219	303	367	350
ENSG00000085449	2	WDFY1	78	92	51	41	57	69	63	73	47	52	63	79	24	40	42	67	69	60
ENSG00000119878	2	CRIPT	176	227	167	124	144	163	213	228	174	147	162	225	96	130	190	280	221	215
ENSG00000169599	2	NFU1	175	157	157	85	158	127	193	212	131	162	143	144	84	138	133	203	208	179
ENSG00000144118	2	RALB	67	71	43	31	35	71	98	92	89	33	42	69	34	49	68	57	67	53
ENSG00000127824	2	TUBA4A	241	287	209	160	221	177	277	302	204	149	161	183	122	197	189	178	247	196
ENSG00000080345	2	RIF1	126	127	128	78	100	111	184	189	216	128	122	128	68	112	113	208	207	201
ENSG00000115993	2	TRAK2	81	90	74	49	69	68	109	66	70	73	53	104	41	67	74	93	84	70
ENSG00000143977	2	SNRPG	528	642	432	309	470	439	586	555	465	377	418	506	250	427	480	668	671	510
ENSG00000115935	2	WIPF1	69	90	71	35	64	76	96	50	68	44	71	97	47	39	66	112	160	113
ENSG00000143995	2	MEIS1	177	150	137	72	130	152	160	175	120	159	100	166	53	82	164	180	205	246
ENSG00000230979	2	AC079250.1	304	390	300	180	320	261	382	440	280	255	292	337	173	260	349	392	438	320
ENSG00000144034	2	TPRKB	210	273	245	145	195	218	234	287	214	194	155	210	125	189	240	336	311	298
ENSG00000084754	2	HADHA	523	580	482	327	443	448	596	561	489	451	494	563	311	379	487	690	610	500
ENSG00000115825	2	PRKD3	51	58	43	35	47	35	69	85	54	46	55	65	28	30	45	64	81	46
ENSG00000155368	2	DBI	1160	1269	1111	678	1053	994	1114	1144	988	970	945	1091	495	923	964	1347	1450	1127
ENSG00000127838	2	PNKD	585	660	575	307	573	522	585	625	521	547	534	584	350	537	630	557	571	523
ENSG00000163811	2	WDR43	420	464	473	249	368	434	569	474	543	338	315	447	196	295	384	431	509	418
ENSG00000135940	2	COX5B	1793	1949	1526	992	1630	1459	1923	2113	1630	1458	1504	1743	1017	1548	1692	2178	2402	1718
ENSG00000115091	2	ACTR3	275	296	286	161	258	245	342	339	268	219	255	253	128	213	267	299	323	251
ENSG00000231609	2	AC009501.4	343	415	299	197	337	287	372	470	353	272	274	344	194	293	304	390	490	352
ENSG00000119812	2	FAM98A	226	167	167	100	196	139	182	178	149	165	134	190	71	127	137	173	184	134
ENSG00000005448	2	WDR54	129	181	137	85	138	125	131	160	151	116	177	147	98	147	168	188	197	168
ENSG00000187514	2	PTMA	2891	2959	2734	1565	2711	2409	3436	3030	2470	2389	2410	3053	1523	1990	2418	3573	3922	3141
ENSG00000064933	2	PMS1	60	72	31	23	44	60	86	61	61	51	63	42	27	28	59	75	89	100
ENSG00000143933	2	CALM2	2620	2942	2680	1499	2538	2390	3286	3009	2590	2083	2391	2380	1386	2135	2443	2735	2805	2136
ENSG00000115364	2	MRPL19	183	238	170	117	179	165	226	249	178	181	155	214	119	175	168	374	318	216
ENSG00000042493	2	CAPG	126	145	87	69	100	111	137	176	117	122	119	100	56	113	93	103	110	88
ENSG00000144381	2	HSPD1	2730	3112	2431	1631	2535	2315	3069	3356	2630	2240	2435	2912	1456	2134	2638	4422	5042	3659
ENSG00000152082	2	MZT2B	736	595	489	343	595	490	681	631	530	491	552	666	290	489	623	605	695	552
ENSG00000119185	2	ITGB1BP1	498	515	429	321	451	361	544	578	427	337	393	452	238	395	459	826	749	644
ENSG00000115233	2	PSMD14	378	428	400	254	373	322	442	488	335	315	303	394	208	308	403	724	743	549
ENSG00000158552	2	ZFAND2B	52	62	51	34	50	46	55	81	59	61	60	62	28	39	56	40	63	51
ENSG00000184924	2	PTRHD1	291	338	242	165	248	274	297	304	244	230	254	223	134	223	286	322	337	211
ENSG00000211460	2	TSN	175	196	184	104	169	165	211	188	163	134	174	208	88	137	202	223	202	181
ENSG00000138029	2	HADHB	115	127	88	62	112	87	99	120	121	85	86	107	61	100	80	115	108	107
ENSG00000168393	2	DTYMK	704	769	646	419	661	596	716	817	571	499	579	630	338	551	637	739	851	644
ENSG00000032389	2	TSSC1	94	101	78	51	104	61	93	154	88	60	67	103	34	81	92	121	137	102
ENSG00000144021	2	CIAO1	86	81	70	59	55	74	96	77	53	52	70	68	45	61	76	104	122	79
ENSG00000144048	2	DUSP11	71	64	49	37	67	42	62	39	58	45	55	55	36	60	57	92	64	78
ENSG00000168385	2	SEPT2	387	364	315	189	365	294	363	353	381	400	311	351	156	271	324	462	446	368
ENSG00000115942	2	ORC2	78	65	63	34	66	64	101	85	62	47	57	87	37	56	92	72	79	114
ENSG00000135972	2	MRPS9	123	145	144	79	141	108	150	172	170	112	107	118	81	93	110	164	183	168
ENSG00000116120	2	FARSB	163	156	198	74	164	174	164	170	170	137	147	166	115	165	193	312	289	206
ENSG00000138085	2	ATRAID	418	443	367	247	395	340	429	453	354	398	344	361	244	363	430	661	702	527
ENSG00000138071	2	ACTR2	247	263	215	148	209	223	291	307	207	176	222	218	122	162	219	291	353	323
ENSG00000115211	2	EIF2B4	133	121	144	85	131	103	128	107	112	99	121	135	68	99	103	198	142	138
ENSG00000144401	2	METTL21A	70	77	60	29	78	59	61	74	63	46	57	85	31	65	58	97	105	65
ENSG00000115234	2	SNX17	98	98	74	59	84	74	122	89	92	83	101	68	59	77	106	136	167	149
ENSG00000115806	2	GORASP2	143	99	103	73	98	108	114	105	100	98	109	105	45	47	100	120	115	163
ENSG00000155755	2	TMEM237	135	154	120	76	124	131	204	129	155	146	130	175	90	101	136	189	154	150
ENSG00000143870	2	PDIA6	59	35	49	38	39	39	42	38	28	31	42	41	18	31	24	38	68	63
ENSG00000143924	2	EML4	180	161	170	99	171	145	214	197	175	123	139	186	62	115	132	185	169	186
ENSG00000152147	2	GEMIN6	72	71	103	47	75	78	74	98	83	75	68	69	38	57	94	96	103	81
ENSG00000114956	2	DGUOK	184	211	183	104	175	191	195	205	174	166	168	190	109	167	173	249	321	205
ENSG00000182551	2	ADI1	300	324	270	160	294	273	313	341	235	254	233	277	167	260	305	299	293	251
ENSG00000115368	2	WDR75	58	64	45	31	57	48	64	46	40	56	52	49	26	30	56	68	84	76
ENSG00000115946	2	PNO1	87	116	95	66	96	81	123	124	73	62	78	84	59	90	107	123	131	78
ENSG00000196950	2	SLC39A10	306	304	292	185	284	267	342	286	284	257	275	307	157	194	247	317	296	284
ENSG00000115539	2	PDCL3	81	90	63	40	101	50	90	66	62	38	66	78	30	51	64	104	94	62
ENSG00000168894	2	RNF181	438	416	349	255	392	337	503	497	427	308	388	400	225	344	395	540	549	422
ENSG00000168883	2	USP39	88	73	82	38	91	70	81	73	56	65	73	70	56	35	83	102	103	83
ENSG00000115415	2	STAT1	85	98	61	48	86	66	87	98	61	75	55	93	46	56	76	87	88	88
ENSG00000114978	2	MOB1A	222	232	257	160	208	215	321	235	276	218	180	241	156	208	263	287	263	266
ENSG00000138363	2	ATIC	218	241	216	139	218	197	282	227	232	183	172	192	144	214	231	239	309	219
ENSG00000184182	2	UBE2F	100	128	87	61	98	100	106	120	79	78	98	82	64	66	116	136	131	109
ENSG00000077044	2	DGKD	201	197	161	128	181	151	235	246	187	137	137	213	115	120	168	186	194	176
ENSG00000144354	2	CDCA7	71	60	50	37	57	55	82	66	68	52	49	77	32	40	64	96	94	96
ENSG00000118640	2	VAMP8	95	109	100	70	104	77	103	127	97	111	83	104	58	78	109	84	130	86
ENSG00000136709	2	WDR33	139	147	93	73	117	123	169	156	107	108	117	131	53	108	127	169	167	158
ENSG00000163166	2	IWS1	69	98	77	61	83	58	120	95	81	75	56	87	35	64	71	97	102	79
ENSG00000115866	2	DARS	139	186	149	82	155	156	180	231	162	150	152	171	85	146	154	267	284	244
ENSG00000063660	2	GPC1	81	76	37	38	49	74	73	82	74	41	47	56	32	48	90	85	79	78
ENSG00000275052	2	PPP4R3B	72	64	52	42	56	59	87	60	64	54	62	56	28	53	82	85	78	70
ENSG00000135624	2	CCT7	616	568	485	344	516	535	660	643	527	465	456	559	300	443	563	869	969	878
ENSG00000119865	2	CNRIP1	85	99	66	53	68	88	116	85	57	100	40	107	56	86	107	150	125	101
ENSG00000163510	2	CWC22	72	54	45	39	47	57	62	56	56	50	52	55	34	38	41	81	88	48
ENSG00000173163	2	COMMD1	85	89	76	61	74	75	96	59	80	68	72	60	36	68	85	101	101	90
ENSG00000198380	2	GFPT1	55	44	52	51	44	32	59	50	29	34	38	31	30	28	36	49	43	53
ENSG00000144591	2	GMPPA	62	61	66	38	62	59	58	67	52	43	66	73	42	62	67	68	79	64
ENSG00000231848	2	AC012354.8	67	77	58	39	68	63	87	72	73	55	67	83	28	60	74	90	93	74
ENSG00000116005	2	PCYOX1	95	88	114	108	73	69	81	91	71	59	60	84	51	46	59	130	120	97
ENSG00000115919	2	KYNU	148	191	130	77	159	159	206	168	149	116	134	162	90	146	180	305	239	233
ENSG00000023228	2	NDUFS1	262	286	242	163	284	219	291	310	240	231	232	266	105	204	222	339	363	257
ENSG00000115756	2	HPCAL1	99	113	112	94	81	99	92	99	87	69	69	89	42	66	75	76	95	48
ENSG00000138413	2	IDH1	110	114	116	71	120	97	110	116	119	108	107	99	66	109	173	220	190	166
ENSG00000115252	2	PDE1A	64	66	62	37	78	48	70	63	62	64	61	88	27	42	67	100	121	101
ENSG00000198522	2	GPN1	111	112	147	73	104	138	128	135	106	96	107	139	63	120	125	175	144	150
ENSG00000071967	2	CYBRD1	56	61	72	35	69	57	55	46	54	38	55	46	42	68	54	49	51	42
ENSG00000138442	2	WDR12	101	143	119	82	125	103	121	99	142	106	106	132	77	89	102	184	194	171
ENSG00000115310	2	RTN4	259	249	214	163	243	211	345	324	282	229	177	239	127	183	221	280	332	267
ENSG00000115524	2	SF3B1	446	522	485	335	429	480	546	504	449	412	444	545	210	404	483	640	694	569
ENSG00000091436	2	AC013461.1	194	208	167	140	162	187	232	249	186	168	139	184	87	103	149	154	173	116
ENSG00000198925	2	ATG9A	82	85	62	59	74	64	79	82	54	62	59	85	57	62	71	72	81	65
ENSG00000068697	2	LAPTM4A	552	633	492	334	571	539	623	617	552	468	531	552	250	419	521	598	548	485
ENSG00000132329	2	RAMP1	137	176	90	68	148	132	86	102	88	100	93	110	61	96	130	54	60	43
ENSG00000169604	2	ANTXR1	181	181	166	126	155	176	173	208	147	119	123	149	89	136	153	176	167	125
ENSG00000130414	2	NDUFA10	402	386	322	220	380	361	402	376	358	317	347	412	201	342	398	533	499	422
ENSG00000180228	2	PRKRA	102	102	90	60	106	91	137	119	80	84	109	104	70	88	107	184	165	139
ENSG00000231043	2	AC007238.1	91	111	120	63	122	97	129	101	100	86	101	123	56	84	83	131	123	114
ENSG00000119203	2	CPSF3	85	91	110	53	99	99	98	96	84	88	90	99	45	79	105	87	103	120
ENSG00000115758	2	ODC1	204	179	134	112	145	197	206	222	141	158	127	146	79	141	149	268	332	263
ENSG00000121152	2	NCAPH	103	132	98	50	160	83	108	124	86	82	76	68	50	139	98	93	86	78
ENSG00000183891	2	TTC32	58	49	39	55	34	41	62	48	52	36	25	58	27	45	45	70	72	59
ENSG00000153561	2	RMND5A	210	294	267	127	261	299	285	269	212	228	228	312	166	228	354	386	388	329
ENSG00000115365	2	LANCL1	158	160	131	94	163	144	168	146	158	135	143	172	63	118	172	129	188	153
ENSG00000115216	2	NRBP1	57	62	47	49	47	54	69	55	60	36	45	41	30	45	54	76	63	70
ENSG00000138443	2	ABI2	64	88	68	40	90	70	122	105	60	67	80	76	34	63	72	79	89	64
ENSG00000186854	2	TRABD2A	74	70	64	42	68	80	80	69	57	58	49	61	38	37	58	74	47	62
ENSG00000204843	2	DCTN1	113	111	105	88	121	92	121	110	80	84	110	91	68	90	116	150	109	97
ENSG00000163364	2	LINC01116	51	22	33	23	38	36	35	31	32	29	24	28	12	24	28	25	34	30
ENSG00000079150	2	FKBP7	86	91	56	66	85	63	75	83	63	61	83	76	34	63	74	130	111	109
ENSG00000136718	2	IMP4	127	124	121	85	160	98	123	177	129	110	103	115	88	133	177	186	192	168
ENSG00000077232	2	DNAJC10	103	139	109	93	133	100	138	125	136	143	110	123	63	108	113	252	205	185
ENSG00000115947	2	ORC4	61	77	51	41	80	58	83	87	43	59	48	98	36	46	49	83	104	66
ENSG00000124356	2	STAMBP	51	104	80	66	91	66	106	66	77	65	76	79	47	89	82	113	136	89
ENSG00000144028	2	SNRNP200	205	163	160	201	168	133	198	220	149	138	154	151	101	102	145	170	198	174
ENSG00000138095	2	LRPPRC	195	193	226	117	298	170	239	265	169	209	175	216	125	152	174	248	246	214
ENSG00000127837	2	AAMP	118	152	92	77	134	135	143	132	117	108	94	178	78	118	151	153	182	117
ENSG00000123485	2	HJURP	209	212	180	139	226	215	224	265	200	162	172	164	94	141	177	173	199	182
ENSG00000003402	2	CFLAR	55	39	23	25	48	40	40	50	36	29	40	45	14	43	41	41	58	32
ENSG00000116062	2	MSH6	58	50	41	40	66	42	64	55	37	48	43	43	27	16	26	67	77	55
ENSG00000153827	2	TRIP12	61	55	56	48	58	66	74	57	61	44	36	99	26	34	53	92	84	76
ENSG00000186522	2	SEPT10	53	76	58	58	72	57	75	106	54	59	55	72	37	56	51	64	79	60
ENSG00000048991	2	R3HDM1	93	80	95	104	93	72	98	67	86	69	99	116	54	73	83	168	123	85
ENSG00000115464	2	USP34	56	42	33	67	39	32	72	73	46	36	63	59	24	30	35	82	71	62
ENSG00000115761	2	NOL10	55	65	38	43	71	55	80	68	74	52	57	47	15	39	54	62	65	53
ENSG00000138434	2	SSFA2	84	74	54	50	102	77	101	151	85	87	73	86	58	51	66	121	146	107
ENSG00000136536	2	MARCH7	54	43	31	37	57	52	69	63	56	33	41	45	21	42	37	75	63	58
ENSG00000075420	3	FNDC3B	104	76	214	48	56	51	122	73	85	59	52	88	32	51	73	98	80	98
ENSG00000230457	3	PA2G4P4	138	110	107	51	66	47	115	102	72	63	83	91	45	58	87	86	152	124
ENSG00000213371	3	NAP1L1P3	60	55	50	28	31	18	49	74	38	29	45	49	19	27	44	37	57	41
ENSG00000214192	3	UBE2V1P2	52	31	59	21	18	28	56	28	46	21	30	48	14	18	22	40	19	48
ENSG00000018408	3	WWTR1	80	88	193	65	54	59	135	69	68	53	35	55	37	34	55	64	61	50
ENSG00000229638	3	RPL4P4	150	90	143	69	62	61	187	83	80	44	76	110	45	52	62	57	82	235
ENSG00000144810	3	COL8A1	141	164	121	46	80	91	82	118	75	108	103	94	40	58	59	243	302	175
ENSG00000144674	3	GOLGA4	188	169	204	105	93	100	166	214	131	129	126	162	58	76	97	206	229	168
ENSG00000013297	3	CLDN11	59	68	68	22	25	58	117	90	121	57	27	93	23	52	93	17	18	74
ENSG00000169855	3	ROBO1	78	108	103	46	53	58	127	81	122	75	39	79	32	60	69	61	72	116
ENSG00000114857	3	NKTR	129	104	125	50	73	74	130	131	99	94	108	129	47	73	94	183	153	147
ENSG00000206527	3	HACD2	134	147	136	61	78	91	127	137	81	78	76	127	52	85	100	90	86	63
ENSG00000163605	3	PPP4R2	136	95	100	52	69	65	99	95	75	88	59	109	31	64	54	94	117	111
ENSG00000241506	3	PSMC1P1	201	220	188	82	146	115	177	154	146	104	142	191	87	104	124	233	277	193
ENSG00000163602	3	RYBP	76	58	57	31	42	35	64	69	58	34	38	52	25	33	43	49	43	55
ENSG00000272886	3	DCP1A	83	72	62	29	51	45	87	69	53	70	57	46	39	45	69	102	109	79
ENSG00000173473	3	SMARCC1	356	309	473	198	232	227	367	362	271	240	296	526	157	169	199	321	368	302
ENSG00000172986	3	GXYLT2	62	86	101	34	47	64	71	77	62	66	33	101	30	27	42	22	21	56
ENSG00000181467	3	RAP2B	170	230	300	81	143	185	410	253	353	176	96	256	85	186	262	114	126	262
ENSG00000259956	3	RBM15B	52	55	47	21	26	44	41	70	61	33	36	44	22	30	48	36	60	40
ENSG00000242445	3	RPL7AP11	51	43	31	26	27	21	38	67	34	35	29	38	18	22	32	32	56	33
ENSG00000114779	3	ABHD14B	52	30	43	16	27	31	48	55	47	31	38	42	21	20	41	20	27	34
ENSG00000173402	3	DAG1	131	116	92	53	77	71	125	115	94	59	95	84	41	49	88	106	117	133
ENSG00000198585	3	NUDT16	59	69	48	25	37	43	67	57	49	43	46	52	26	49	48	96	92	63
ENSG00000113845	3	TIMMDC1	139	232	251	120	141	111	177	248	143	139	156	151	111	139	192	308	348	242
ENSG00000164081	3	TEX264	70	85	75	36	56	46	73	90	64	77	59	61	47	70	97	93	100	67
ENSG00000171135	3	JAGN1	246	298	244	113	197	163	262	256	169	190	182	218	128	203	223	249	328	262
ENSG00000213178	3	RP11-641D5.1	322	437	273	153	276	194	433	509	269	240	242	301	144	222	311	426	562	370
ENSG00000131373	3	HACL1	77	89	58	40	55	41	80	71	61	59	79	67	26	38	55	78	98	79
ENSG00000188846	3	RPL14	2043	2333	1726	1040	1569	1096	2064	2645	1539	1539	1336	1821	836	1317	1655	2174	2744	1977
ENSG00000269028	3	MTRNR2L12	103	64	98	33	49	79	123	72	83	106	95	115	36	37	38	102	75	95
ENSG00000241553	3	ARPC4	465	519	557	191	280	467	752	517	692	413	230	491	186	293	538	267	336	452
ENSG00000144554	3	FANCD2	181	271	292	99	128	227	319	234	251	189	194	244	75	163	305	189	169	227
ENSG00000223803	3	RPS20P14	127	110	112	63	73	78	146	137	99	84	62	88	39	77	109	103	121	122
ENSG00000071794	3	HLTF	165	159	122	84	106	84	128	137	112	112	126	161	73	100	118	164	239	164
ENSG00000234742	3	AC144530.1	941	1097	802	488	706	553	1034	1442	825	751	693	878	430	707	855	1156	1335	818
ENSG00000168036	3	CTNNB1	1191	1487	1591	561	617	1452	1968	1228	1645	1096	492	1399	476	732	1381	588	763	1068
ENSG00000173905	3	GOLIM4	527	549	759	275	331	529	1050	611	758	580	335	747	204	323	533	434	460	800
ENSG00000227309	3	AC140076.1	59	46	45	30	42	21	41	63	33	45	30	42	30	21	40	52	53	36
ENSG00000213123	3	TCTEX1D2	80	94	77	38	63	55	83	87	74	64	60	84	70	86	89	96	100	79
ENSG00000114573	3	ATP6V1A	104	100	114	39	65	94	135	129	98	69	64	108	26	60	91	81	90	135
ENSG00000225026	3	AC091492.2	53	65	41	20	37	42	63	68	51	36	40	42	25	48	24	44	57	33
ENSG00000114251	3	WNT5A	843	975	1084	462	530	819	1509	1100	1152	719	541	1105	424	543	971	358	395	576
ENSG00000114353	3	GNAI2	163	160	91	63	91	105	208	163	111	101	104	129	55	78	93	98	101	101
ENSG00000114416	3	FXR1	275	299	252	142	181	195	350	356	243	231	232	276	108	184	238	300	355	299
ENSG00000237676	3	RPL30P4	558	647	490	293	442	328	545	751	446	414	372	470	252	381	476	603	765	555
ENSG00000163938	3	GNL3	485	509	637	257	397	370	550	440	408	463	454	528	266	340	411	614	625	526
ENSG00000145194	3	ECE2	79	75	40	39	35	48	55	75	46	35	58	51	33	58	83	60	71	60
ENSG00000169908	3	TM4SF1	1003	1074	794	494	711	606	779	863	569	487	456	575	289	409	515	589	687	496
ENSG00000170017	3	ALCAM	111	99	124	50	90	71	130	112	81	61	81	98	43	62	94	141	119	95
ENSG00000235670	3	RPL21P40	99	107	96	34	78	79	97	112	87	81	63	105	66	62	82	93	125	89
ENSG00000083937	3	CHMP2B	151	171	167	77	126	107	160	215	115	94	103	147	52	104	117	196	240	150
ENSG00000136603	3	SKIL	157	186	200	75	128	142	284	178	243	172	156	225	84	118	224	139	172	208
ENSG00000114391	3	RPL24	1602	1785	1208	834	1157	938	1708	2048	1237	1132	1080	1386	654	1101	1287	1629	2157	1509
ENSG00000186432	3	KPNA4	61	77	100	43	50	59	115	98	75	55	44	65	29	49	52	69	70	77
ENSG00000144642	3	RBMS3	115	121	163	51	85	119	218	166	145	80	69	124	47	83	109	82	102	122
ENSG00000229806	3	RPS15P5	64	67	37	25	50	33	54	50	49	36	59	49	23	38	43	54	87	61
ENSG00000173230	3	GOLGB1	287	253	432	205	222	201	291	299	269	229	268	305	97	148	172	484	385	375
ENSG00000160799	3	CCDC12	250	280	223	105	184	198	291	264	204	217	187	237	137	187	199	249	248	243
ENSG00000114742	3	WDR48	65	71	68	34	43	55	46	67	63	50	52	85	33	42	33	71	63	72
ENSG00000163558	3	PRKCI	59	82	97	46	58	50	92	55	92	62	42	67	34	48	72	57	73	66
ENSG00000114861	3	FOXP1	361	477	534	171	309	408	678	438	511	335	280	533	113	286	459	380	384	521
ENSG00000145012	3	LPP	99	114	85	65	72	56	140	175	82	61	97	110	25	55	69	87	81	116
ENSG00000196428	3	TSC22D2	60	57	64	27	32	59	107	75	87	58	26	52	12	29	73	40	41	65
ENSG00000114395	3	CYB561D2	95	94	73	43	58	70	89	108	74	59	74	67	53	61	84	90	93	67
ENSG00000205981	3	DNAJC19	125	132	115	65	99	79	166	145	112	99	114	136	88	97	119	204	227	164
ENSG00000076242	3	MLH1	96	117	71	62	76	48	96	80	87	77	48	68	41	49	63	94	68	84
ENSG00000163714	3	U2SURP	849	727	660	376	629	460	806	706	672	533	611	775	266	465	564	1111	1279	728
ENSG00000184220	3	CMSS1	431	460	361	210	313	298	385	528	376	281	338	347	203	318	412	846	870	468
ENSG00000114767	3	RRP9	51	62	50	18	46	43	39	73	42	26	28	43	30	36	62	42	70	52
ENSG00000125037	3	EMC3	185	211	205	92	161	144	214	191	179	142	151	182	118	166	192	269	300	215
ENSG00000131381	3	RBSN	58	103	63	32	66	50	67	82	85	39	61	66	35	50	45	53	89	42
ENSG00000170142	3	UBE2E1	119	142	123	58	117	79	127	156	104	130	107	88	46	102	98	162	220	157
ENSG00000240682	3	ISY1	82	59	69	36	55	48	80	72	61	52	57	63	33	51	49	71	82	47
ENSG00000088727	3	KIF9	58	68	49	36	42	38	55	73	41	50	48	46	35	39	53	61	59	52
ENSG00000168028	3	RPSA	143	154	134	83	121	82	186	203	135	119	103	140	80	114	144	140	216	190
ENSG00000163584	3	RPL22L1	116	143	107	69	90	84	139	157	68	96	73	104	68	105	125	201	256	169
ENSG00000164091	3	WDR82	100	88	86	51	67	64	113	105	74	69	83	125	46	50	76	82	118	107
ENSG00000206573	3	THUMPD3-AS1	69	50	36	28	31	44	59	70	55	47	46	80	30	28	49	81	80	85
ENSG00000118855	3	MFSD1	56	59	43	14	54	37	57	35	33	43	31	40	35	33	53	65	72	69
ENSG00000241537	3	RP11-624D20.1	58	60	43	24	51	32	50	62	63	37	45	80	16	36	45	81	95	51
ENSG00000170266	3	GLB1	80	75	66	25	70	52	69	79	39	67	62	64	44	58	51	57	77	81
ENSG00000163961	3	RNF168	166	211	181	72	141	159	199	214	167	153	152	234	82	160	188	192	228	196
ENSG00000057019	3	DCBLD2	52	44	63	27	37	42	79	77	87	50	51	70	31	28	42	57	38	72
ENSG00000070950	3	RAD18	67	68	69	34	37	65	54	66	65	38	66	62	18	34	29	57	77	50
ENSG00000074416	3	MGLL	96	113	82	44	65	85	128	81	95	65	64	65	47	64	63	29	39	29
ENSG00000164080	3	RAD54L2	115	89	112	52	69	90	86	119	119	64	86	103	54	102	107	121	95	114
ENSG00000129810	3	SGOL1	74	81	83	41	46	72	69	59	61	45	55	53	16	64	66	58	85	63
ENSG00000091527	3	CDV3	155	181	174	72	107	162	291	194	221	131	88	154	71	103	148	154	164	160
ENSG00000163808	3	KIF15	94	111	68	52	76	55	99	68	71	62	54	113	36	52	50	75	63	52
ENSG00000163635	3	ATXN7	61	55	36	24	22	56	80	48	61	48	40	62	19	24	46	41	58	58
ENSG00000163946	3	FAM208A	65	56	68	42	35	50	68	51	66	55	55	65	34	47	59	63	62	67
ENSG00000160124	3	CCDC58	123	181	175	68	104	150	223	176	242	157	93	179	63	102	181	177	216	209
ENSG00000181555	3	SETD2	94	57	78	52	41	61	67	112	76	64	52	101	47	57	53	87	89	120
ENSG00000231884	3	NDUFB1P1	51	45	42	20	41	32	37	42	36	41	25	45	24	38	44	32	47	41
ENSG00000168827	3	GFM1	105	119	93	40	97	77	92	106	94	89	77	104	57	88	93	176	169	132
ENSG00000228205	3	RP11-778D9.4	973	1027	798	500	771	618	962	983	747	818	722	815	447	670	840	958	1025	744
ENSG00000091986	3	CCDC80	429	445	430	233	337	312	354	407	289	332	320	441	169	225	296	206	230	161
ENSG00000170876	3	TMEM43	61	63	43	24	54	35	79	72	48	40	55	46	43	51	54	66	50	40
ENSG00000114503	3	NCBP2	161	113	101	70	88	96	135	122	116	98	89	134	78	101	113	145	157	169
ENSG00000144744	3	UBA3	92	122	97	47	87	77	104	86	91	80	79	91	66	66	85	131	135	102
ENSG00000164051	3	CCDC51	84	80	101	33	57	90	76	95	53	66	73	72	60	64	92	90	104	87
ENSG00000113810	3	SMC4	559	580	497	251	407	454	558	661	456	338	398	553	185	282	411	558	749	509
ENSG00000114279	3	FGF12	72	118	110	45	73	86	132	98	107	88	50	114	31	74	97	79	95	107
ENSG00000163882	3	POLR2H	263	317	228	121	224	205	274	329	219	196	173	264	156	179	278	274	328	269
ENSG00000187118	3	CMC1	260	335	259	141	257	185	274	343	271	215	245	245	155	247	256	348	372	281
ENSG00000174953	3	DHX36	488	349	288	204	324	241	355	382	299	230	363	341	184	188	293	537	448	344
ENSG00000169251	3	NMD3	93	107	89	34	102	62	101	118	100	102	72	94	63	66	111	113	103	88
ENSG00000236844	3	AC091633.2	101	120	84	55	85	69	118	161	87	95	64	82	50	94	92	116	144	93
ENSG00000152492	3	CCDC50	123	148	114	73	95	96	131	126	109	92	75	115	76	86	121	158	141	123
ENSG00000114686	3	MRPL3	310	381	353	171	298	247	354	354	265	232	286	333	197	281	306	525	577	478
ENSG00000114650	3	SCAP	65	57	63	28	48	51	43	45	54	55	39	45	31	38	44	54	70	78
ENSG00000269888	3	RP11-3P17.5	618	761	645	366	561	464	717	798	577	573	505	619	341	536	657	792	879	670
ENSG00000230409	3	TCEA1P2	162	144	127	89	106	103	146	144	145	96	117	89	40	79	99	175	176	126
ENSG00000114126	3	TFDP2	117	150	166	77	106	115	220	133	119	113	116	138	68	114	115	135	159	134
ENSG00000163754	3	GYG1	55	64	52	37	42	39	44	50	39	32	35	46	34	40	48	69	53	37
ENSG00000168273	3	SMIM4	427	444	404	212	374	295	437	525	435	326	374	375	227	323	401	330	354	301
ENSG00000114030	3	KPNA1	79	69	67	31	56	62	111	61	69	57	57	82	39	39	59	77	107	97
ENSG00000182899	3	RPL35A	6868	7878	5588	3829	5595	4701	7381	8929	5987	5655	5116	6528	3293	5257	6315	7334	8938	6423
ENSG00000163660	3	CCNL1	86	96	77	44	70	66	101	102	74	86	65	121	35	42	53	146	169	121
ENSG00000144713	3	RPL32	7098	8347	6383	3983	6038	5183	7335	8572	5940	5723	5881	6737	3677	5611	6696	8856	10001	7494
ENSG00000154781	3	CCDC174	55	85	65	32	56	55	71	68	63	66	63	56	41	62	37	99	78	60
ENSG00000177565	3	TBL1XR1	421	534	502	247	280	490	686	522	548	414	327	565	184	384	458	483	497	541
ENSG00000144867	3	SRPRB	235	363	291	146	209	268	403	305	276	206	167	243	114	226	356	250	288	353
ENSG00000136527	3	TRA2B	388	309	279	162	275	247	440	388	268	319	274	297	149	215	297	421	487	419
ENSG00000008324	3	SS18L2	198	232	191	111	155	170	248	252	211	191	168	203	106	147	186	282	246	215
ENSG00000226360	3	RPL10AP6	1697	2069	1388	980	1453	1190	1966	2360	1600	1457	1492	1729	870	1392	1633	2049	2341	1708
ENSG00000163428	3	LRRC58	104	76	100	59	66	72	100	96	94	73	78	96	40	57	65	97	120	88
ENSG00000163848	3	ZNF148	142	132	129	69	109	106	135	152	105	129	98	162	51	90	122	121	161	170
ENSG00000158092	3	NCK1	71	92	64	38	60	62	64	86	47	76	66	78	31	54	62	69	78	69
ENSG00000144824	3	PHLDB2	67	47	42	38	36	36	71	66	40	47	51	63	28	19	39	39	41	35
ENSG00000184432	3	COPB2	198	224	203	115	172	154	218	262	159	159	161	203	100	110	190	253	268	233
ENSG00000114491	3	UMPS	114	82	103	47	96	68	112	88	67	106	78	90	73	57	107	83	113	82
ENSG00000152601	3	MBNL1	89	106	100	53	80	76	121	88	84	78	71	97	54	72	92	132	134	107
ENSG00000177311	3	ZBTB38	284	275	259	147	204	230	312	287	248	206	225	313	88	210	212	245	262	252
ENSG00000129055	3	ANAPC13	188	214	157	88	173	137	233	214	164	151	154	197	140	166	229	217	257	172
ENSG00000114120	3	SLC25A36	146	126	90	54	110	94	136	138	124	116	102	127	67	93	113	173	201	164
ENSG00000170860	3	LSM3	1719	1908	1417	863	1375	1357	2080	1839	1529	1276	1207	1543	755	1329	1515	1914	2047	1565
ENSG00000136521	3	NDUFB5	517	632	536	313	478	410	616	660	563	479	517	554	335	508	536	706	656	484
ENSG00000152952	3	PLOD2	171	162	144	98	127	115	181	170	145	142	104	172	54	92	110	131	148	114
ENSG00000114315	3	HES1	112	126	104	69	76	99	149	184	99	109	114	140	67	91	114	78	132	63
ENSG00000129071	3	MBD4	100	102	75	36	85	77	78	90	86	56	56	89	37	82	86	116	100	84
ENSG00000145050	3	MANF	330	349	268	176	278	223	322	317	232	173	247	287	121	201	251	361	372	327
ENSG00000163931	3	TKT	2248	2339	1899	1291	1685	1661	2276	2761	1922	1658	1619	1903	1140	1519	2067	1899	2318	1676
ENSG00000144848	3	ATG3	277	302	274	162	246	202	307	363	261	226	211	256	121	214	257	384	419	333
ENSG00000075785	3	RAB7A	258	313	258	145	244	204	317	319	229	237	236	292	151	217	286	413	419	335
ENSG00000174891	3	RSRC1	220	225	184	104	189	157	200	222	203	145	184	188	98	168	170	229	262	194
ENSG00000175110	3	MRPS22	107	118	81	51	97	71	129	114	69	96	91	98	50	77	126	136	180	145
ENSG00000163507	3	KIAA1524	59	61	84	28	64	54	64	59	47	49	46	71	28	37	59	51	73	55
ENSG00000172939	3	OXSR1	72	52	70	42	57	40	100	91	74	64	63	53	20	46	54	67	75	84
ENSG00000150995	3	ITPR1	88	82	116	52	78	75	83	69	58	46	75	61	37	34	40	54	75	72
ENSG00000163681	3	SLMAP	65	99	62	35	72	55	92	80	73	66	55	80	26	63	93	92	87	81
ENSG00000240950	3	RP11-372E1.1	364	436	327	193	340	275	359	434	318	279	325	361	192	261	307	319	396	305
ENSG00000270170	3	NCBP2-AS2	120	112	83	53	95	78	116	127	97	97	93	119	65	95	144	137	177	117
ENSG00000163904	3	SENP2	51	59	57	30	44	46	110	57	64	74	89	64	19	47	59	74	71	88
ENSG00000184897	3	H1FX	52	74	41	30	47	43	42	94	42	38	38	64	39	39	51	49	90	52
ENSG00000247596	3	TWF2	78	83	81	48	70	56	93	98	88	87	58	91	45	60	67	69	92	76
ENSG00000113811	3	SELK	589	656	552	329	497	470	582	615	501	511	454	523	291	465	579	690	841	549
ENSG00000178567	3	EPM2AIP1	118	108	131	60	80	118	154	119	147	117	93	195	48	81	139	139	159	179
ENSG00000178035	3	IMPDH2	796	948	756	455	779	573	909	885	716	725	710	772	484	682	750	928	1153	891
ENSG00000198836	3	OPA1	75	78	53	45	53	51	76	76	80	67	61	61	30	44	53	108	104	98
ENSG00000196776	3	CD47	220	366	238	110	230	257	339	370	326	157	168	191	110	169	287	290	276	237
ENSG00000163634	3	THOC7	395	418	333	239	312	280	406	496	355	297	275	364	179	308	339	590	582	496
ENSG00000211456	3	SACM1L	77	58	69	21	51	76	70	45	51	56	58	39	21	45	58	73	73	81
ENSG00000174173	3	TRMT10C	135	173	149	79	141	112	158	172	141	124	134	174	66	97	145	210	244	194
ENSG00000174748	3	RPL15	6999	7906	6005	3881	6089	5238	7256	8523	6249	5668	5669	6494	3708	5668	6794	7406	8355	6209
ENSG00000114023	3	FAM162A	358	418	341	203	308	302	355	457	380	316	332	423	216	349	387	594	594	502
ENSG00000070087	3	PFN2	184	215	171	95	176	144	191	213	162	148	128	173	109	176	206	261	250	213
ENSG00000173706	3	HEG1	90	89	90	59	61	76	138	97	70	59	56	100	46	70	94	80	110	137
ENSG00000119231	3	SENP5	106	148	135	64	95	125	147	108	169	107	81	137	61	106	131	123	104	128
ENSG00000181789	3	COPG1	111	155	149	83	91	129	202	130	176	102	51	113	66	63	115	72	106	95
ENSG00000114850	3	SSR3	400	442	386	222	292	383	449	427	338	280	287	468	173	226	378	444	589	454
ENSG00000157500	3	APPL1	121	121	118	68	105	90	135	142	117	91	125	122	61	80	106	173	185	157
ENSG00000075914	3	EXOSC7	84	93	91	44	89	63	87	118	86	80	59	90	61	93	91	128	162	101
ENSG00000223812	3	RP11-197K6.1	249	307	216	138	215	212	210	230	202	159	175	231	93	196	256	249	228	187
ENSG00000178053	3	MLF1	54	57	42	21	50	41	56	50	46	37	28	54	20	45	52	66	60	45
ENSG00000178057	3	NDUFAF3	429	395	349	203	368	288	439	403	370	331	325	382	195	317	352	524	582	434
ENSG00000163655	3	GMPS	78	76	63	48	58	53	89	87	75	55	66	84	38	41	51	68	68	56
ENSG00000114021	3	NIT2	105	82	94	43	97	66	84	96	81	76	86	100	49	89	131	173	180	152
ENSG00000162244	3	RPL29	1755	1901	1419	984	1461	1278	1850	2077	1509	1337	1419	1579	917	1436	1549	1968	2265	1676
ENSG00000008952	3	SEC62	607	628	514	296	498	492	562	585	587	396	458	579	220	346	419	660	685	524
ENSG00000163902	3	RPN1	216	248	270	123	199	218	279	200	221	245	164	216	99	168	230	319	303	264
ENSG00000169714	3	CNBP	733	907	699	399	685	638	828	911	677	650	663	829	455	657	854	984	1051	774
ENSG00000114439	3	BBX	237	193	241	157	169	168	247	236	183	148	171	226	90	120	161	235	258	257
ENSG00000164062	3	APEH	133	129	106	56	118	100	120	134	85	86	96	108	72	95	134	108	100	91
ENSG00000225733	3	FGD5-AS1	151	138	135	76	128	112	173	151	154	134	130	129	71	81	94	116	143	121
ENSG00000242299	3	RP11-234A1.1	6643	7577	5954	3657	5921	5463	7204	7764	6125	5572	5752	6595	3856	5883	6728	7466	8090	6085
ENSG00000163939	3	PBRM1	112	79	89	42	73	94	93	111	66	74	69	99	39	60	74	86	111	80
ENSG00000090520	3	DNAJB11	352	369	317	177	306	292	332	361	272	240	269	305	137	233	288	425	471	343
ENSG00000163918	3	RFC4	124	114	114	60	113	90	126	142	90	94	92	136	48	91	94	176	177	127
ENSG00000172340	3	SUCLG2	110	114	97	65	102	73	125	110	76	106	81	121	41	77	80	115	129	90
ENSG00000114648	3	KLHL18	55	50	50	29	46	41	51	38	45	40	34	30	25	43	41	53	46	40
ENSG00000134108	3	ARL8B	97	117	85	53	71	100	104	91	98	66	88	98	47	64	76	101	113	110
ENSG00000114125	3	RNF7	265	360	298	197	261	234	362	373	292	249	270	309	197	289	395	415	423	365
ENSG00000114331	3	ACAP2	152	158	138	74	135	127	173	163	127	105	138	138	55	79	107	173	161	139
ENSG00000163636	3	PSMD6	163	160	159	86	153	123	167	219	118	124	124	153	59	116	122	243	248	211
ENSG00000254999	3	BRK1	459	521	402	270	417	353	523	543	453	399	367	470	216	423	449	468	544	475
ENSG00000072756	3	TRNT1	86	73	52	30	73	57	79	60	68	62	47	69	50	85	52	84	100	54
ENSG00000041802	3	LSG1	84	107	72	52	96	52	83	105	56	55	65	87	45	51	63	81	102	63
ENSG00000131368	3	MRPS25	267	390	233	186	275	217	329	373	258	213	221	335	162	246	282	425	521	355
ENSG00000069849	3	ATP1B3	409	447	328	239	355	309	367	413	296	323	304	322	154	265	356	524	553	441
ENSG00000184203	3	PPP1R2	86	97	80	61	72	68	103	73	78	67	55	71	40	42	80	169	150	128
ENSG00000168374	3	ARF4	604	695	637	382	599	500	712	651	577	467	505	571	306	510	587	684	720	617
ENSG00000168137	3	SETD5	153	176	118	79	113	150	246	219	152	126	108	195	63	100	147	167	201	170
ENSG00000213169	3	RP11-393N4.2	290	324	255	181	279	205	288	279	252	233	264	251	127	252	258	260	324	247
ENSG00000248487	3	ABHD14A	112	111	101	59	100	89	99	100	107	83	74	96	51	95	105	89	91	77
ENSG00000073111	3	MCM2	148	145	114	86	112	114	133	135	100	110	77	110	62	69	111	123	137	121
ENSG00000114209	3	PDCD10	216	231	196	101	226	166	256	295	192	196	177	190	127	155	223	350	352	255
ENSG00000154813	3	DPH3	127	124	102	70	117	84	155	126	121	99	105	113	68	97	102	115	155	99
ENSG00000157020	3	SEC13	475	495	406	255	455	348	504	522	406	363	332	415	198	351	384	523	604	437
ENSG00000120742	3	SERP1	282	350	252	196	253	233	361	346	249	194	228	255	137	234	214	434	336	374
ENSG00000113851	3	CRBN	109	130	125	69	107	106	165	155	137	96	112	122	61	72	121	158	188	141
ENSG00000068745	3	IP6K2	127	129	100	78	92	106	101	96	119	84	90	106	56	96	99	133	149	132
ENSG00000065518	3	NDUFB4	815	865	731	431	790	650	763	908	594	596	611	738	344	651	767	892	983	734
ENSG00000136522	3	MRPL47	172	208	162	107	167	147	215	219	134	147	144	202	66	116	171	257	271	208
ENSG00000182247	3	UBE2E2	124	114	131	67	123	97	181	142	111	86	69	104	46	81	109	113	97	93
ENSG00000072274	3	TFRC	358	316	326	206	318	254	323	373	287	353	267	344	189	202	290	505	562	425
ENSG00000163528	3	CHCHD4	103	111	83	35	116	81	121	115	93	96	84	103	60	121	110	136	123	112
ENSG00000163923	3	RPL39L	147	152	171	98	152	118	212	194	146	119	99	115	67	142	141	215	197	156
ENSG00000033867	3	SLC4A7	60	83	51	54	51	47	58	60	65	68	38	75	35	33	36	50	92	83
ENSG00000114388	3	NPRL2	63	51	53	18	67	46	36	75	57	40	47	70	37	37	54	77	93	55
ENSG00000114520	3	SNX4	53	53	53	27	46	52	46	53	40	36	55	62	29	42	62	101	71	76
ENSG00000114054	3	PCCB	96	96	86	56	57	106	91	98	77	57	83	75	36	72	84	138	166	115
ENSG00000114346	3	ECT2	139	153	176	112	167	90	183	183	119	131	140	150	59	109	117	154	144	127
ENSG00000181061	3	HIGD1A	362	452	363	211	384	334	447	414	364	317	317	324	244	308	405	587	554	462
ENSG00000175792	3	RUVBL1	145	111	129	85	108	111	108	139	108	84	94	122	100	87	157	184	192	121
ENSG00000004534	3	RBM6	82	62	85	39	72	70	93	74	80	72	64	76	43	38	88	102	98	117
ENSG00000198218	3	QRICH1	77	80	83	48	53	89	113	100	76	78	45	80	34	52	78	42	56	95
ENSG00000067560	3	RHOA	1349	1443	1274	784	1355	1080	1599	1463	1175	1143	1153	1303	653	1030	1279	1513	1479	1304
ENSG00000232112	3	TMA7	913	1010	786	511	877	760	951	967	794	691	731	929	423	730	861	1067	1059	773
ENSG00000114902	3	SPCS1	1141	1183	973	670	1040	913	1101	1179	926	891	950	976	610	910	1064	1659	1719	1336
ENSG00000164054	3	SHISA5	146	170	136	82	129	149	137	174	120	102	128	131	95	126	135	153	140	108
ENSG00000047849	3	MAP4	395	376	331	270	295	313	481	424	323	269	339	381	189	236	281	384	404	421
ENSG00000156976	3	EIF4A2	146	198	153	77	163	156	220	219	231	196	169	232	80	148	177	160	169	189
ENSG00000172053	3	QARS	186	190	146	116	164	136	178	208	164	152	141	165	94	164	181	125	187	185
ENSG00000163320	3	CGGBP1	117	119	97	54	118	94	104	116	92	78	125	98	60	79	96	107	149	125
ENSG00000187098	3	MITF	101	106	110	65	98	91	165	139	92	92	94	122	42	51	92	110	141	87
ENSG00000114354	3	TFG	246	235	234	126	245	202	272	230	229	185	184	221	121	205	221	271	266	264
ENSG00000168291	3	PDHB	432	430	410	241	444	335	528	585	390	372	340	442	189	337	379	561	617	447
ENSG00000163807	3	KIAA1143	83	105	80	66	83	66	101	119	71	76	78	89	57	79	69	127	132	103
ENSG00000114383	3	TUSC2	165	143	133	83	142	129	117	143	139	95	85	113	62	115	124	183	178	120
ENSG00000144895	3	EIF2A	160	192	151	126	137	142	207	188	192	149	137	176	98	136	150	203	180	175
ENSG00000136068	3	FLNB	236	280	199	214	186	177	262	447	187	155	226	209	91	110	151	202	273	169
ENSG00000151576	3	QTRTD1	58	73	48	35	51	59	46	64	29	33	42	75	39	36	72	75	95	54
ENSG00000182504	3	CEP97	54	38	41	28	47	33	37	63	26	23	36	31	5	17	22	44	38	32
ENSG00000240695	3	RP11-102M11.1	126	98	105	83	88	97	136	99	120	86	102	122	62	68	66	106	106	85
ENSG00000161203	3	AP2M1	760	705	617	412	682	604	753	813	661	568	628	755	401	612	696	1064	1124	895
ENSG00000093183	3	SEC22C	80	81	63	59	63	61	79	113	59	70	66	82	44	69	72	117	127	115
ENSG00000023330	3	ALAS1	66	118	88	58	82	83	95	97	78	72	69	105	68	81	95	125	114	115
ENSG00000043093	3	DCUN1D1	64	65	83	44	67	63	132	70	101	69	43	100	29	57	83	92	73	86
ENSG00000010256	3	UQCRC1	947	992	811	561	900	798	975	960	872	772	822	966	548	749	992	1205	1261	950
ENSG00000144635	3	DYNC1LI1	73	85	83	42	65	91	99	93	70	67	38	83	30	60	64	136	127	107
ENSG00000206560	3	ANKRD28	76	59	68	51	56	60	101	94	98	51	60	71	28	54	71	83	100	82
ENSG00000114480	3	GBE1	72	84	61	35	71	73	66	77	74	50	52	77	42	54	78	97	95	65
ENSG00000163659	3	TIPARP	144	103	109	76	111	107	149	163	113	125	103	180	107	121	153	151	121	85
ENSG00000121579	3	NAA50	208	204	191	107	223	169	221	214	217	183	186	244	91	160	194	282	330	280
ENSG00000240489	3	SETP14	207	170	255	155	214	154	219	176	186	126	152	306	96	132	143	246	270	272
ENSG00000177646	3	ACAD9	51	49	45	32	49	39	45	59	38	47	35	66	23	38	52	34	62	30
ENSG00000163781	3	TOPBP1	65	79	82	73	55	60	79	84	65	78	73	96	67	50	56	104	108	79
ENSG00000114867	3	EIF4G1	392	411	401	275	351	381	386	404	406	373	347	439	188	275	310	431	518	477
ENSG00000058262	3	SEC61A1	110	123	132	88	94	124	146	132	112	112	135	137	58	96	125	149	173	151
ENSG00000138495	3	COX17	150	161	140	94	140	145	177	166	172	140	101	130	56	111	143	206	233	174
ENSG00000177479	3	ARIH2	190	173	159	114	181	144	178	174	148	151	135	190	72	141	164	176	193	186
ENSG00000077097	3	TOP2B	65	72	71	47	65	63	76	102	67	79	56	83	28	60	76	102	111	102
ENSG00000081154	3	PCNP	352	399	335	192	356	366	476	388	418	390	339	401	203	324	411	582	552	492
ENSG00000132153	3	DHX30	181	193	152	96	180	167	242	212	161	136	151	160	99	142	167	193	236	135
ENSG00000144746	3	ARL6IP5	451	452	386	283	410	396	480	389	450	390	447	416	203	347	445	605	622	465
ENSG00000156990	3	RPUSD3	122	137	130	94	117	119	155	164	138	120	146	127	83	129	143	192	188	195
ENSG00000158234	3	FAIM	78	90	87	62	67	88	98	109	79	43	60	63	28	51	100	108	131	102
ENSG00000233276	3	GPX1	238	230	170	150	209	185	249	254	186	208	194	229	137	180	257	398	432	323
ENSG00000090530	3	P3H2	52	54	39	35	45	44	55	61	35	36	43	36	27	31	45	60	55	51
ENSG00000163607	3	GTPBP8	67	93	55	40	76	68	69	94	78	63	57	86	34	55	84	88	81	73
ENSG00000154767	3	XPC	114	112	118	74	118	103	153	125	150	134	116	151	80	142	115	188	172	110
ENSG00000114784	3	EIF1B	102	96	92	73	110	68	91	131	83	72	74	104	24	81	91	98	121	97
ENSG00000003756	3	RBM5	92	102	98	64	88	101	121	136	101	106	74	141	59	77	84	118	117	107
ENSG00000214160	3	ALG3	229	205	167	147	208	166	183	208	150	183	171	255	108	163	229	284	311	219
ENSG00000163527	3	STT3B	97	105	103	69	89	107	122	161	72	89	80	103	57	52	86	117	160	125
ENSG00000163430	3	FSTL1	510	511	410	447	429	372	380	440	308	323	341	433	236	301	411	360	438	296
ENSG00000144566	3	RAB5A	82	111	82	47	111	82	96	103	106	99	75	104	53	65	100	108	116	114
ENSG00000114316	3	USP4	62	41	78	39	62	57	48	97	48	52	50	62	26	38	52	68	64	62
ENSG00000180370	3	PAK2	130	164	117	127	113	119	141	206	144	90	151	148	70	93	103	218	195	173
ENSG00000114744	3	COMMD2	151	131	105	66	128	145	155	151	104	94	124	111	64	118	143	151	162	140
ENSG00000068028	3	RASSF1	71	47	48	42	51	53	43	87	41	45	53	38	31	52	45	47	36	25
ENSG00000170275	3	CRTAP	186	211	200	124	207	200	250	270	186	224	208	201	120	164	238	305	317	245
ENSG00000136518	3	ACTL6A	62	46	50	33	54	55	58	68	67	38	41	50	22	37	45	65	61	49
ENSG00000182973	3	CNOT10	53	49	47	42	50	42	59	67	37	54	37	59	27	47	49	51	57	55
ENSG00000175166	3	PSMD2	259	252	185	153	205	268	293	247	198	188	165	286	147	189	228	334	337	367
ENSG00000198843	3	SELT	103	110	116	71	119	106	127	116	104	87	108	103	64	88	96	174	166	114
ENSG00000170248	3	PDCD6IP	75	76	86	59	80	76	96	96	67	77	56	83	42	56	43	82	98	98
ENSG00000198406	3	BZW1P2	79	46	64	50	69	54	76	60	58	48	49	60	27	50	46	75	113	86
ENSG00000114446	3	IFT57	56	60	40	37	62	45	53	75	54	56	37	47	24	41	57	84	93	96
ENSG00000114450	3	GNB4	141	138	117	95	165	114	173	144	126	143	124	141	60	88	112	171	163	164
ENSG00000171148	3	TADA3	95	100	67	79	97	73	98	109	80	65	85	90	51	80	88	86	76	80
ENSG00000093167	3	LRRFIP2	70	78	69	54	98	57	95	100	97	56	53	94	34	53	76	91	97	70
ENSG00000113812	3	ACTR8	54	58	28	42	45	49	65	73	50	38	56	46	29	38	42	92	116	63
ENSG00000175193	3	PARL	75	79	56	40	87	78	100	92	76	85	77	104	54	70	103	116	96	114
ENSG00000114302	3	PRKAR2A	170	217	130	185	152	168	222	241	187	143	173	172	70	123	137	198	238	200
ENSG00000073803	3	MAP3K13	131	198	130	110	168	175	200	242	159	117	118	170	89	104	175	206	207	157
ENSG00000122068	3	FYTTD1	109	99	92	77	115	124	150	126	111	103	100	101	59	106	92	124	142	130
ENSG00000132967	3	HMGB1P5	207	180	193	151	278	185	267	184	262	176	155	205	65	105	153	269	213	221
ENSG00000183624	3	HMCES	52	39	28	35	45	46	58	54	51	43	42	42	27	40	46	63	63	40
ENSG00000163832	3	ELP6	98	83	56	90	88	77	110	112	84	70	72	91	56	86	76	102	106	80
ENSG00000134077	3	THUMPD3	75	71	63	43	99	85	72	87	68	62	84	107	50	55	73	102	118	96
ENSG00000138764	4	CCNG2	109	150	81	48	63	44	100	201	50	59	67	86	21	63	73	101	200	73
ENSG00000168743	4	NPNT	658	710	485	293	371	314	493	768	390	251	399	493	161	287	406	399	481	251
ENSG00000121211	4	MND1	52	74	68	32	39	33	66	82	50	54	45	65	19	36	51	69	73	55
ENSG00000132463	4	GRSF1	133	114	140	51	94	63	123	130	109	81	76	134	56	69	127	130	153	144
ENSG00000242697	4	RPL5P12	134	125	48	45	64	57	102	129	55	76	100	84	42	27	94	103	169	75
ENSG00000138709	4	LARP1B	61	31	33	20	22	26	48	41	35	23	29	36	12	21	23	33	42	30
ENSG00000138778	4	CENPE	123	184	182	66	92	112	139	164	123	135	87	189	36	90	95	131	199	133
ENSG00000035928	4	RFC1	238	304	222	134	154	137	257	319	150	195	141	250	96	152	160	256	336	276
ENSG00000174720	4	LARP7	188	238	159	79	140	107	197	251	139	164	163	211	85	122	161	310	351	183
ENSG00000138814	4	PPP3CA	581	861	1020	251	431	710	1256	737	1018	725	401	987	252	529	932	602	734	1251
ENSG00000145287	4	PLAC8	162	182	167	63	122	107	276	261	201	121	79	177	61	106	142	119	118	112
ENSG00000164118	4	CEP44	60	40	38	25	23	31	51	42	30	42	35	55	12	36	38	49	52	51
ENSG00000145439	4	CBR4	80	104	87	50	49	57	80	80	56	52	50	64	28	54	83	105	133	137
ENSG00000164323	4	CFAP97	106	84	75	52	49	52	122	136	75	63	77	88	46	79	51	116	141	90
ENSG00000250321	4	RP11-478C6.4	472	543	395	195	344	280	503	535	367	346	356	407	228	349	421	582	761	489
ENSG00000125386	4	FAM193A	57	24	41	24	18	29	56	28	32	26	37	32	12	19	14	46	32	37
ENSG00000249064	4	KRT18P25	52	33	54	29	32	20	29	36	34	26	23	46	14	21	34	13	23	23
ENSG00000198301	4	SDAD1	90	118	73	56	52	56	102	151	78	72	59	93	55	55	89	108	129	140
ENSG00000168924	4	LETM1	108	181	162	57	78	131	203	135	183	110	43	151	56	85	210	76	99	172
ENSG00000121892	4	PDS5A	63	83	69	48	38	41	80	76	58	53	45	105	26	36	51	79	84	72
ENSG00000109445	4	ZNF330	88	103	70	40	66	50	75	70	77	63	65	73	48	66	80	94	102	92
ENSG00000174780	4	SRP72	412	344	477	193	332	215	402	464	345	256	254	429	129	222	261	425	473	495
ENSG00000164134	4	NAA15	245	279	260	114	164	193	305	285	288	178	197	216	107	159	205	278	340	304
ENSG00000109255	4	NMU	172	207	159	94	138	94	146	147	113	116	123	126	70	117	150	227	284	162
ENSG00000163682	4	RPL9	290	360	233	135	236	165	266	415	228	234	214	250	129	205	241	295	380	297
ENSG00000090316	4	MAEA	69	75	48	23	53	41	77	58	40	39	62	51	33	34	61	60	82	41
ENSG00000137601	4	NEK1	53	49	52	29	36	29	56	68	31	40	37	65	21	30	49	65	45	53
ENSG00000173085	4	COQ2	78	101	63	35	61	52	64	95	66	50	63	69	28	57	50	102	128	75
ENSG00000121089	4	NACA3P	197	185	179	90	152	102	189	150	162	145	135	185	84	151	156	222	233	155
ENSG00000128059	4	PPAT	94	123	94	44	65	82	145	128	87	70	68	98	49	59	82	100	132	106
ENSG00000087274	4	ADD1	70	52	60	27	49	36	52	63	58	30	59	54	35	50	39	51	64	65
ENSG00000249072	4	RP11-777B9.5	100	82	128	47	63	81	110	78	104	82	90	103	47	49	60	58	89	91
ENSG00000152795	4	HNRNPDL	910	790	895	331	575	695	867	858	806	586	569	1120	376	489	766	776	818	818
ENSG00000225405	4	RPS15AP17	140	142	97	62	94	78	119	149	100	109	88	114	59	84	125	137	156	114
ENSG00000151718	4	WWC2	80	63	69	49	46	36	42	71	43	29	52	51	16	26	38	32	37	28
ENSG00000129116	4	PALLD	267	246	417	161	201	215	252	259	151	130	242	267	84	132	155	223	231	207
ENSG00000138758	4	SEPT11	337	356	398	197	273	208	457	387	350	202	272	392	152	192	269	364	362	309
ENSG00000169288	4	MRPL1	223	217	158	93	128	151	214	270	167	114	146	179	84	159	145	303	322	235
ENSG00000172493	4	AFF1	67	37	40	37	20	33	35	53	24	15	23	25	13	16	24	54	43	25
ENSG00000123933	4	MXD4	165	133	136	84	110	78	129	137	92	129	92	121	56	86	87	176	149	182
ENSG00000183199	4	HSP90AB3P	338	319	323	174	253	190	529	261	249	178	224	244	136	185	196	362	372	326
ENSG00000084093	4	REST	85	114	117	54	83	62	134	133	113	79	68	91	34	39	67	85	91	93
ENSG00000164040	4	PGRMC2	316	324	266	144	222	206	389	501	303	279	219	327	132	147	245	319	413	246
ENSG00000263327	4	TAPT1-AS1	943	1108	793	483	754	564	988	1326	767	689	699	872	434	657	843	1072	1291	916
ENSG00000063978	4	RNF4	52	68	67	23	51	45	58	55	66	39	45	58	21	68	40	46	60	48
ENSG00000163069	4	SGCB	132	123	139	77	68	107	135	119	112	75	103	111	52	81	102	137	151	131
ENSG00000163956	4	LRPAP1	180	186	139	104	114	106	158	156	107	162	107	149	73	119	173	203	213	171
ENSG00000153147	4	SMARCA5	156	161	227	97	135	118	198	135	153	133	129	186	66	98	100	167	194	178
ENSG00000249148	4	AC006445.7	56	44	47	21	42	32	32	58	45	46	35	47	23	36	41	49	71	43
ENSG00000064042	4	LIMCH1	1124	1300	1084	552	878	853	1370	1173	987	749	712	898	398	595	928	645	736	710
ENSG00000242640	4	RP11-302F12.1	145	149	110	71	109	83	130	191	118	110	87	133	83	95	101	103	175	111
ENSG00000164105	4	SAP30	61	39	38	26	36	28	69	66	71	39	33	36	26	24	33	62	85	39
ENSG00000227304	4	RP11-791G16.2	196	236	175	119	137	140	216	233	190	140	136	153	85	141	174	221	257	210
ENSG00000241741	4	RPL7AP30	287	262	216	148	198	156	247	324	224	197	215	230	102	181	190	215	299	219
ENSG00000269893	4	SNHG8	332	344	254	152	260	199	328	497	281	267	264	377	147	230	374	470	670	381
ENSG00000164144	4	ARFIP1	55	69	73	18	54	58	86	69	67	61	61	77	34	55	65	65	68	68
ENSG00000145349	4	CAMK2D	81	71	77	51	50	51	104	67	81	57	50	73	50	40	68	68	67	65
ENSG00000162840	4	MT2P1	66	50	52	31	48	33	54	73	53	26	30	43	42	42	43	35	38	30
ENSG00000178222	4	RNF212	129	115	116	63	92	86	115	152	117	91	90	98	43	81	112	120	145	138
ENSG00000250442	4	EIF3KP3	52	60	55	32	40	40	50	58	38	56	45	60	31	39	60	54	81	61
ENSG00000179010	4	MRFAP1	438	453	417	229	328	324	505	475	368	352	302	478	186	352	424	412	464	470
ENSG00000123739	4	PLA2G12A	81	99	106	63	86	45	89	116	91	85	71	91	49	101	108	136	124	117
ENSG00000033178	4	UBA6	70	97	89	33	67	74	104	82	89	66	44	94	48	42	76	64	73	77
ENSG00000145220	4	LYAR	123	144	102	74	89	88	161	138	105	108	105	152	62	108	146	179	203	153
ENSG00000159692	4	CTBP1	188	232	234	95	129	221	388	208	339	181	85	286	91	127	299	105	143	241
ENSG00000138668	4	HNRNPD	707	583	451	349	439	400	620	862	526	408	469	598	223	382	523	611	884	572
ENSG00000164163	4	ABCE1	147	122	114	59	113	90	131	104	111	106	109	90	78	87	104	155	164	135
ENSG00000164104	4	HMGB2	793	858	635	417	651	496	858	1002	651	716	571	750	368	515	596	824	861	731
ENSG00000138777	4	PPA2	229	316	243	135	199	206	283	290	218	215	212	262	129	209	265	364	373	281
ENSG00000084092	4	NOA1	52	65	58	29	46	45	82	65	47	58	51	56	30	44	35	59	57	28
ENSG00000164070	4	HSPA4L	73	86	61	34	56	61	87	89	72	57	48	72	31	37	75	98	103	81
ENSG00000145425	4	RPS3A	136	164	105	70	93	115	119	205	111	96	79	120	68	92	134	152	193	109
ENSG00000090989	4	EXOC1	56	56	48	22	30	58	36	40	45	39	52	44	21	45	37	56	75	49
ENSG00000151247	4	EIF4E	254	333	288	123	222	259	410	271	311	250	206	342	113	227	311	278	286	378
ENSG00000250471	4	GMPSP1	63	63	33	25	35	50	41	67	47	44	43	44	25	42	55	52	76	68
ENSG00000145386	4	CCNA2	183	183	168	78	162	131	148	178	118	123	114	159	92	128	141	107	140	113
ENSG00000237765	4	FAM200B	345	368	349	168	302	272	362	349	337	287	236	330	154	255	301	283	297	241
ENSG00000123737	4	EXOSC9	54	64	56	36	54	32	67	37	43	56	49	54	28	38	43	56	49	55
ENSG00000138663	4	COPS4	119	162	171	74	140	103	183	160	130	128	109	137	58	98	134	184	160	137
ENSG00000109381	4	ELF2	85	86	93	53	64	69	87	94	90	71	89	87	39	49	70	89	106	65
ENSG00000170502	4	NUDT9	67	48	80	39	49	50	77	53	57	48	51	57	22	40	45	80	76	85
ENSG00000109519	4	GRPEL1	231	211	217	118	196	153	216	220	152	149	170	205	93	132	176	204	245	221
ENSG00000077684	4	JADE1	51	45	73	31	49	40	62	66	47	49	26	52	21	34	46	38	47	48
ENSG00000129128	4	SPCS3	480	518	561	248	417	443	585	441	453	387	349	503	199	338	425	544	573	548
ENSG00000124399	4	RP11-663P9.2	248	303	258	142	216	218	212	295	206	199	219	211	102	206	217	248	304	201
ENSG00000132466	4	ANKRD17	139	102	147	79	93	105	121	154	115	91	108	149	61	69	108	105	173	155
ENSG00000138698	4	RAP1GDS1	105	154	157	75	102	120	149	138	187	118	89	127	63	96	125	113	157	156
ENSG00000013810	4	TACC3	148	111	160	74	97	129	148	140	136	91	113	130	67	106	108	85	130	88
ENSG00000151552	4	QDPR	86	63	43	41	59	38	64	103	56	34	54	75	25	43	71	79	64	56
ENSG00000109686	4	SH3D19	60	66	38	37	50	31	59	110	50	34	39	49	13	39	43	69	74	52
ENSG00000109534	4	GAR1	249	169	185	89	189	156	297	169	141	148	173	253	108	129	172	245	216	235
ENSG00000151012	4	SLC7A11	112	110	136	76	103	79	153	131	116	77	103	108	127	108	169	263	275	183
ENSG00000198189	4	HSD17B11	73	73	69	46	59	50	85	91	62	50	62	85	28	55	55	90	103	72
ENSG00000151729	4	SLC25A4	112	132	101	57	95	97	109	119	82	74	60	105	73	88	103	129	135	85
ENSG00000145354	4	CISD2	147	142	128	74	107	120	146	126	115	112	104	131	65	121	133	174	178	144
ENSG00000128050	4	PAICS	740	916	818	458	705	627	981	1087	883	735	628	868	394	601	769	1195	1304	1037
ENSG00000071127	4	WDR1	295	265	272	181	236	185	313	485	272	176	223	236	101	140	261	194	195	146
ENSG00000198498	4	TMA16	204	243	225	88	198	201	263	271	230	165	227	256	101	184	208	314	370	266
ENSG00000083896	4	YTHDC1	133	173	150	73	146	112	175	157	143	133	124	147	47	101	94	195	231	144
ENSG00000168556	4	ING2	80	49	51	30	52	49	62	73	47	43	62	51	31	35	41	60	57	49
ENSG00000164109	4	MAD2L1	357	437	367	181	375	291	427	440	314	308	289	347	213	280	386	355	441	328
ENSG00000164096	4	C4orf3	406	439	365	230	339	315	442	501	341	247	338	359	185	274	351	384	420	307
ENSG00000038219	4	BOD1L1	100	86	145	91	78	73	154	140	128	68	77	130	26	49	68	143	178	157
ENSG00000056050	4	C4orf27	142	176	151	79	159	105	171	177	156	138	153	163	68	114	118	222	204	158
ENSG00000235043	4	TECRP1	74	54	51	29	64	38	50	62	41	59	40	51	43	48	55	52	53	46
ENSG00000154447	4	SH3RF1	91	79	87	63	64	62	69	54	73	46	62	67	52	60	63	63	59	51
ENSG00000109475	4	RPL34	7035	8041	7149	3952	6404	5994	7497	7871	6713	6192	6140	7106	3627	5724	6839	7627	8005	6239
ENSG00000197894	4	ADH5	184	228	209	99	193	165	180	247	158	181	153	196	119	160	153	297	258	217
ENSG00000138768	4	USO1	66	56	64	35	54	48	79	81	93	56	57	63	34	26	52	91	80	61
ENSG00000145293	4	ENOPH1	60	69	42	33	56	37	60	73	30	40	59	51	26	36	45	77	64	89
ENSG00000138785	4	INTS12	53	69	53	36	45	48	55	61	36	29	59	64	30	40	60	68	55	47
ENSG00000078140	4	UBE2K	339	233	185	142	211	207	406	280	273	193	203	350	110	221	217	363	323	318
ENSG00000134851	4	TMEM165	118	119	98	64	97	87	110	136	91	83	91	103	41	46	85	104	131	115
ENSG00000163257	4	DCAF16	88	105	108	40	63	120	152	110	118	87	86	118	62	88	94	103	84	115
ENSG00000164167	4	LSM6	114	152	102	73	93	107	142	207	105	119	113	128	72	90	152	201	251	162
ENSG00000169019	4	COMMD8	104	142	99	60	88	108	123	120	120	116	116	128	69	116	127	171	214	183
ENSG00000164024	4	METAP1	102	94	72	50	70	79	101	99	81	77	92	88	61	51	65	90	119	110
ENSG00000145335	4	SNCA	273	264	252	168	222	196	260	254	208	173	196	242	149	194	213	340	378	267
ENSG00000085871	4	MGST2	62	92	77	41	64	67	77	92	46	51	64	67	45	67	71	105	111	68
ENSG00000163950	4	SLBP	159	154	145	103	120	119	165	200	158	150	138	139	64	103	139	175	198	143
ENSG00000109180	4	OCIAD1	157	202	151	77	168	136	173	182	139	146	161	149	100	137	132	203	245	180
ENSG00000164032	4	H2AFZ	3557	4289	3498	2133	3371	2988	3851	4420	3117	2842	2944	3519	1991	3195	3822	4238	4586	3650
ENSG00000168564	4	CDKN2AIP	59	63	86	61	50	45	64	53	62	72	55	99	31	40	41	34	35	39
ENSG00000244422	4	RPL38P3	54	52	45	29	46	39	53	60	37	44	41	54	25	39	42	54	88	50
ENSG00000174607	4	UGT8	69	67	106	66	54	63	53	47	59	38	49	86	33	33	42	64	65	55
ENSG00000163453	4	IGFBP7	125	174	140	69	172	91	141	206	105	96	98	126	50	93	94	137	175	132
ENSG00000164031	4	DNAJB14	69	70	92	35	81	59	88	86	80	82	59	81	39	44	86	88	98	71
ENSG00000138674	4	SEC31A	175	185	183	72	197	143	279	236	161	150	183	182	70	128	136	206	219	203
ENSG00000163743	4	RCHY1	69	89	61	40	66	61	63	101	64	64	51	71	51	48	81	123	116	84
ENSG00000109685	4	WHSC1	104	94	100	56	82	90	113	94	81	89	98	91	43	54	77	67	78	77
ENSG00000198856	4	OSTC	557	661	567	335	544	492	612	656	547	460	508	496	288	470	557	645	664	533
ENSG00000226950	4	DANCR	743	944	632	467	719	596	824	941	724	691	681	791	500	698	907	1184	1349	1063
ENSG00000118816	4	CCNI	291	360	354	206	297	270	461	455	304	255	265	409	156	255	301	374	427	395
ENSG00000109133	4	TMEM33	226	268	271	138	193	258	342	235	283	231	182	285	146	223	331	308	270	328
ENSG00000234036	4	TXNP6	237	248	198	134	214	178	255	259	207	184	149	181	122	190	240	295	338	260
ENSG00000168214	4	RBPJ	135	164	125	79	129	119	215	181	129	123	122	159	61	107	144	166	211	202
ENSG00000244021	4	RP11-50D9.1	188	190	152	104	159	148	181	178	128	142	175	148	55	152	170	243	264	188
ENSG00000178988	4	MRFAP1L1	79	86	72	50	70	64	109	92	75	83	50	106	33	60	92	120	149	140
ENSG00000243199	4	RP11-408P14.1	66	82	56	41	50	68	64	81	73	64	69	98	24	47	40	86	97	73
ENSG00000109332	4	UBE2D3	345	397	353	198	345	311	405	435	345	327	265	365	190	304	370	443	524	434
ENSG00000109814	4	UGDH	204	249	222	113	212	207	341	273	279	210	164	280	141	202	240	347	350	303
ENSG00000169020	4	ATP5I	1955	2092	1848	1080	1779	1800	2104	2223	1826	1515	1613	1894	1137	1587	1886	2295	2525	1789
ENSG00000109536	4	FRG1	194	194	140	126	148	144	182	213	137	133	153	142	86	128	135	255	237	202
ENSG00000196526	4	AFAP1	81	73	73	56	55	69	63	83	79	57	55	91	27	32	53	55	82	52
ENSG00000164022	4	AIMP1	220	278	181	149	206	185	256	314	240	184	142	256	128	196	242	334	355	258
ENSG00000109606	4	DHX15	243	243	193	123	203	216	258	257	199	156	155	196	94	152	183	276	277	240
ENSG00000109390	4	NDUFC1	839	971	811	523	865	705	987	1009	858	685	762	821	451	707	878	1449	1460	965
ENSG00000145247	4	OCIAD2	254	235	197	100	228	221	304	272	242	211	240	262	147	227	240	299	309	217
ENSG00000249565	4	SERBP1P5	91	50	41	47	65	34	71	60	62	50	49	45	22	27	44	84	71	67
ENSG00000250317	4	SMIM20	62	89	84	49	70	70	104	98	86	79	71	105	45	73	63	112	125	97
ENSG00000138757	4	G3BP2	166	157	203	107	200	117	174	187	179	186	141	150	111	141	167	160	158	180
ENSG00000138796	4	HADH	119	137	92	64	140	78	136	160	94	110	99	124	55	103	121	144	157	117
ENSG00000109670	4	FBXW7	51	48	60	26	41	62	91	44	58	26	32	69	15	32	47	50	60	52
ENSG00000243449	4	C4orf48	426	451	338	254	355	377	463	479	376	314	372	411	238	341	404	430	403	282
ENSG00000014824	4	SLC30A9	56	88	65	38	66	68	96	83	55	52	48	76	37	45	58	107	75	69
ENSG00000171566	4	PLRG1	95	91	78	56	71	92	75	112	80	78	66	99	44	73	80	91	97	81
ENSG00000138772	4	ANXA3	570	595	404	344	521	441	498	533	416	320	371	412	226	354	449	321	294	216
ENSG00000188517	4	COL25A1	107	75	119	77	96	78	98	72	53	87	75	102	43	54	63	98	57	80
ENSG00000164111	4	ANXA5	819	1017	730	538	840	782	921	1012	759	725	704	822	474	629	823	800	853	773
ENSG00000236764	4	COX7A2P2	169	159	117	97	144	134	173	142	135	119	117	132	61	108	161	134	167	165
ENSG00000052802	4	MSMO1	99	128	124	72	106	120	190	180	171	107	116	169	79	92	124	165	212	193
ENSG00000109270	4	LAMTOR3	83	68	103	61	90	67	103	85	91	87	75	114	48	78	91	134	137	81
ENSG00000197712	4	FAM114A1	123	128	136	79	128	128	172	181	144	106	96	148	52	98	100	107	108	116
ENSG00000151725	4	CENPU	77	91	82	65	84	70	90	105	103	78	78	87	43	79	80	131	98	107
ENSG00000157869	4	RAB28	51	46	48	25	53	52	67	59	34	51	46	55	22	23	67	46	90	60
ENSG00000109586	4	GALNT7	90	75	91	60	86	84	104	100	97	75	110	107	43	57	72	106	143	138
ENSG00000205208	4	C4orf46	56	61	72	50	56	68	107	78	68	56	45	77	34	40	75	70	59	53
ENSG00000118579	4	MED28	138	148	146	100	140	161	166	150	139	107	140	154	72	112	135	184	211	133
ENSG00000109184	4	DCUN1D4	74	92	120	65	89	113	141	136	123	96	90	133	43	79	125	101	111	121
ENSG00000109736	4	MFSD10	58	48	44	31	60	50	60	58	48	47	27	68	37	41	64	56	52	44
ENSG00000109805	4	NCAPG	75	46	51	41	66	56	68	58	76	70	53	76	20	31	22	48	63	52
ENSG00000163110	4	PDLIM5	86	98	68	67	86	89	133	116	82	78	76	111	41	63	59	59	75	76
ENSG00000138801	4	PAPSS1	124	160	165	58	239	136	165	146	90	104	118	136	57	194	120	89	94	105
ENSG00000249784	4	SCARNA22	96	85	74	65	100	89	141	148	122	113	107	121	38	70	66	102	110	84
ENSG00000230829	5	CTD-2186M15.1	53	57	48	21	33	26	41	51	46	29	31	51	17	36	35	51	57	39
ENSG00000182383	5	RPL27AP5	60	59	45	27	30	27	52	74	46	37	37	52	23	36	50	42	64	55
ENSG00000243859	5	RPL5P17	470	437	349	193	264	192	412	587	321	284	309	333	163	236	365	382	621	375
ENSG00000152684	5	PELO	60	57	51	24	33	32	61	84	36	46	32	49	29	46	52	59	67	58
ENSG00000164327	5	RICTOR	135	149	214	76	92	96	187	156	189	193	79	167	75	90	138	118	147	139
ENSG00000151292	5	CSNK1G3	104	127	140	68	62	68	159	132	129	78	54	137	47	86	100	111	127	109
ENSG00000181904	5	C5orf24	95	123	132	48	68	72	111	139	82	66	85	118	45	55	63	119	169	88
ENSG00000118985	5	ELL2	193	147	158	70	80	118	234	121	159	119	126	130	65	79	149	98	82	120
ENSG00000152620	5	NADK2	85	108	125	48	32	93	175	107	144	112	53	122	40	74	155	70	87	147
ENSG00000113300	5	CNOT6	58	43	23	19	19	30	44	35	26	27	32	49	21	11	26	44	50	32
ENSG00000132846	5	ZBED3	63	51	55	26	24	45	61	43	41	37	38	54	31	48	43	51	77	56
ENSG00000131507	5	NDFIP1	81	123	77	39	66	54	87	94	97	80	67	86	51	75	71	134	162	133
ENSG00000177733	5	HNRNPA0	226	264	277	123	107	207	397	255	282	213	145	248	83	128	238	143	179	194
ENSG00000161011	5	SQSTM1	164	198	238	112	115	122	140	137	140	83	116	103	71	110	89	162	211	218
ENSG00000198865	5	CCDC152	72	76	58	38	34	48	78	70	46	47	52	92	38	29	45	92	94	79
ENSG00000113407	5	TARS	740	908	1222	435	681	556	838	940	697	565	578	855	402	603	699	999	1275	884
ENSG00000113575	5	PPP2CA	209	195	162	92	128	110	178	213	147	128	132	151	57	112	149	176	189	154
ENSG00000145860	5	RNF145	109	135	98	43	79	78	146	145	110	83	96	120	43	90	83	174	182	126
ENSG00000178913	5	TAF7	181	193	156	78	126	108	154	140	128	141	114	147	66	114	140	178	190	154
ENSG00000119048	5	UBE2B	212	289	343	107	186	205	482	302	376	213	161	405	120	173	267	251	253	441
ENSG00000113583	5	C5orf15	68	81	55	37	53	31	70	64	64	37	52	52	32	48	39	73	83	61
ENSG00000254373	5	RP11-34P1.2	152	147	127	56	109	89	148	151	131	110	92	129	50	86	133	126	156	125
ENSG00000153140	5	CETN3	89	155	97	47	77	80	117	112	73	81	68	120	37	75	99	163	187	133
ENSG00000039123	5	SKIV2L2	148	201	137	92	96	103	158	226	130	127	129	154	68	82	130	195	204	190
ENSG00000113593	5	PPWD1	119	121	104	41	97	71	153	142	97	78	100	123	38	81	92	157	167	161
ENSG00000113719	5	ERGIC1	297	209	283	114	162	205	240	222	211	130	195	279	115	122	165	198	204	220
ENSG00000198677	5	TTC37	286	266	360	152	169	235	284	248	278	194	208	355	99	176	159	325	300	268
ENSG00000152942	5	RAD17	88	100	81	35	63	66	93	117	68	71	56	81	32	52	95	152	134	107
ENSG00000112972	5	HMGCS1	106	149	145	69	61	115	245	187	174	99	55	153	33	77	133	101	140	276
ENSG00000169045	5	HNRNPH1	1231	1630	1924	612	840	1489	2417	1519	2331	1344	693	1856	604	1014	1697	960	1236	1933
ENSG00000145833	5	DDX46	452	524	599	264	340	367	478	540	393	343	345	553	127	247	311	598	641	533
ENSG00000072571	5	HMMR	113	101	120	58	71	77	117	109	88	89	62	128	53	77	74	115	140	98
ENSG00000186468	5	RPS23	3170	3903	2726	1714	2385	1971	3420	4399	2783	2571	2395	3119	1487	2342	3009	3975	4726	3388
ENSG00000175471	5	MCTP1	288	341	279	145	232	188	307	279	210	224	256	345	97	159	206	463	475	354
ENSG00000134987	5	WDR36	116	100	90	51	64	76	126	109	83	104	90	124	46	94	72	97	93	119
ENSG00000164182	5	NDUFAF2	640	720	533	269	465	451	640	782	552	397	511	559	278	511	504	864	1028	585
ENSG00000213864	5	EEF1B2P2	99	125	84	53	78	62	115	128	83	63	72	99	40	69	91	112	146	123
ENSG00000145592	5	RPL37	11560	14377	10750	6159	9284	7936	12623	16378	9929	8975	8875	10312	5069	8510	10323	14406	17623	12196
ENSG00000175745	5	NR2F1	142	141	143	76	84	112	180	139	86	81	119	141	62	84	91	162	248	161
ENSG00000164292	5	RHOBTB3	268	235	173	89	153	191	310	366	257	178	179	246	103	154	193	221	283	254
ENSG00000113163	5	COL4A3BP	98	96	65	45	66	55	82	76	80	83	87	115	36	52	65	83	77	79
ENSG00000153922	5	CHD1	143	167	128	76	101	104	138	188	114	124	110	149	73	97	120	171	163	147
ENSG00000197375	5	SLC22A5	76	90	92	26	44	96	97	75	80	74	31	54	29	23	53	26	46	48
ENSG00000164332	5	UBLCP1	75	70	69	34	46	58	109	90	72	53	65	85	46	75	74	80	97	101
ENSG00000113391	5	FAM172A	173	131	113	78	93	98	176	225	167	107	141	175	56	92	116	178	179	146
ENSG00000152377	5	SPOCK1	461	414	575	248	362	326	856	405	597	405	372	445	153	289	335	372	263	439
ENSG00000151304	5	SRFBP1	54	51	56	33	38	33	54	65	62	45	57	60	29	48	48	71	82	74
ENSG00000113282	5	CLINT1	263	289	310	149	189	219	337	250	253	178	232	246	133	138	180	294	313	199
ENSG00000197451	5	HNRNPAB	84	52	54	36	55	32	93	46	55	63	48	116	22	22	29	46	46	64
ENSG00000185641	5	CTD-2287O16.1	1157	1336	1003	608	918	738	1303	1438	1042	950	890	1139	489	848	1076	1297	1535	1129
ENSG00000243592	5	RPL17P22	117	120	104	58	77	86	125	162	98	93	71	107	60	83	95	90	137	96
ENSG00000127184	5	COX7C	2903	3476	2675	1741	2174	1956	3673	3859	2596	2271	2256	3083	1382	2332	2660	4189	4139	3517
ENSG00000064651	5	SLC12A2	111	170	205	52	88	176	288	209	249	152	100	228	86	134	255	137	173	264
ENSG00000145824	5	CXCL14	54	56	53	25	49	32	55	73	51	39	36	40	35	45	44	54	72	57
ENSG00000153015	5	CWC27	225	249	167	113	139	165	249	243	182	107	150	235	64	125	138	285	309	208
ENSG00000086589	5	RBM22	137	145	236	86	132	119	164	160	146	113	111	127	71	136	123	175	159	164
ENSG00000113552	5	GNPDA1	171	114	178	50	119	134	133	147	121	101	103	144	65	95	116	146	146	176
ENSG00000247828	5	TMEM161B-AS1	60	56	49	28	46	34	60	48	50	57	32	71	15	52	63	65	88	75
ENSG00000113594	5	LIFR	51	57	46	30	37	34	68	51	35	21	32	32	25	30	32	24	40	34
ENSG00000172262	5	ZNF131	223	218	187	88	162	162	256	226	169	206	180	246	101	148	184	241	278	229
ENSG00000134970	5	TMED7	138	215	135	93	103	125	203	167	135	102	99	196	69	119	154	196	175	211
ENSG00000133302	5	SLF1	704	786	622	356	516	521	576	824	456	453	481	644	237	344	451	944	915	668
ENSG00000186687	5	LYRM7	105	109	115	55	80	82	148	104	123	90	69	150	36	71	104	152	157	141
ENSG00000180104	5	EXOC3	284	282	208	138	182	191	284	305	202	184	218	259	133	183	308	299	392	245
ENSG00000134352	5	IL6ST	126	135	104	65	85	91	140	120	100	97	117	99	51	91	109	122	135	132
ENSG00000113569	5	NUP155	523	498	549	230	292	515	872	538	596	413	321	675	239	358	505	444	491	549
ENSG00000164366	5	CCDC127	132	168	149	63	138	96	187	167	161	131	115	154	64	98	137	168	242	161
ENSG00000038382	5	TRIO	93	82	103	52	69	63	98	93	85	71	69	63	32	49	61	81	76	111
ENSG00000164211	5	STARD4	54	47	47	30	27	41	76	73	53	57	46	52	22	16	33	92	107	88
ENSG00000123219	5	CENPK	307	247	309	135	207	230	292	263	202	215	192	336	106	187	263	246	256	259
ENSG00000172239	5	PAIP1	60	58	63	30	46	44	49	62	54	31	28	62	25	41	56	59	52	80
ENSG00000153071	5	DAB2	1246	1364	1105	604	933	928	1034	1049	801	863	873	992	328	578	604	803	781	640
ENSG00000113648	5	H2AFY	394	349	359	178	254	300	358	353	287	264	277	389	158	206	317	396	462	337
ENSG00000113360	5	DROSHA	170	167	173	90	113	136	231	241	172	121	173	205	112	106	148	204	225	194
ENSG00000145781	5	COMMD10	58	86	74	30	59	56	63	46	78	63	63	63	59	41	68	106	106	73
ENSG00000145703	5	IQGAP2	147	112	118	75	102	74	130	127	97	107	150	141	34	68	86	120	161	142
ENSG00000184349	5	EFNA5	280	376	436	139	216	373	502	365	434	288	215	384	139	255	359	221	293	280
ENSG00000226221	5	RPL26P19	105	101	112	60	72	80	112	129	90	77	72	107	51	79	97	97	136	110
ENSG00000155506	5	LARP1	347	469	411	322	235	261	694	499	437	311	163	441	176	276	372	327	453	501
ENSG00000146054	5	TRIM7	84	41	43	26	35	51	44	55	46	33	43	32	18	29	40	48	41	48
ENSG00000214510	5	SPINK13	192	212	233	101	162	162	229	280	239	207	171	258	76	161	188	265	268	269
ENSG00000240376	5	RP11-36C20.1	225	206	180	106	161	143	198	221	187	156	154	189	84	125	140	203	264	178
ENSG00000170234	5	PWWP2A	54	31	40	25	33	26	60	58	28	31	45	43	20	26	33	48	38	51
ENSG00000145912	5	NHP2	134	90	126	49	98	89	141	95	85	66	114	109	82	57	79	115	127	100
ENSG00000218227	5	RP11-889L3.1	458	480	342	252	343	269	430	492	363	324	352	385	190	296	389	525	648	501
ENSG00000132912	5	DCTN4	52	45	88	31	49	45	125	60	49	50	41	48	48	41	50	59	62	58
ENSG00000145632	5	PLK2	117	142	108	71	98	79	142	152	127	108	106	102	61	80	99	64	76	64
ENSG00000113580	5	NR3C1	433	463	489	234	381	324	558	703	409	365	386	485	238	322	381	570	632	604
ENSG00000197603	5	C5orf42	80	83	98	51	66	60	120	90	74	50	65	89	43	50	50	80	79	101
ENSG00000145740	5	SLC30A5	55	43	39	24	36	33	47	39	41	43	36	42	11	28	37	44	65	42
ENSG00000164609	5	SLU7	170	198	184	123	124	128	221	242	147	126	149	168	75	110	153	251	309	206
ENSG00000082213	5	C5orf22	107	151	112	57	97	99	198	111	129	101	114	115	82	86	104	148	118	144
ENSG00000197744	5	PTMAP2	162	142	203	99	152	98	214	138	144	110	128	160	56	100	107	173	189	158
ENSG00000037241	5	RPL26L1	297	309	219	145	240	184	281	296	236	220	218	248	154	219	274	295	284	239
ENSG00000170606	5	HSPA4	243	280	300	131	208	229	373	324	296	247	164	271	117	179	269	284	342	257
ENSG00000113231	5	PDE8B	53	43	50	18	39	44	50	68	33	28	33	49	30	26	19	52	39	35
ENSG00000145495	5	MARCH6	986	1256	1097	516	743	1060	1521	1162	1390	1127	647	1260	542	859	1362	1002	990	1264
ENSG00000241458	5	RPL7P19	73	99	90	36	74	72	90	104	94	92	69	103	46	82	113	83	98	71
ENSG00000113389	5	NPR3	386	415	363	192	310	308	288	294	241	227	186	354	192	238	261	396	439	406
ENSG00000035499	5	DEPDC1B	51	45	46	22	37	40	52	37	27	35	41	39	19	39	27	33	38	38
ENSG00000164346	5	NSA2	257	278	244	130	210	204	286	458	256	254	214	260	117	211	233	346	456	314
ENSG00000164258	5	NDUFS4	689	806	683	327	623	571	739	912	642	549	570	809	343	551	706	915	1012	743
ENSG00000131711	5	MAP1B	1144	1297	1404	622	991	1076	2261	1782	1783	1266	1175	1452	513	1033	1223	1083	1086	1358
ENSG00000168724	5	DNAJC21	276	248	209	131	174	208	289	364	212	174	185	255	107	140	160	379	394	278
ENSG00000113448	5	PDE4D	377	405	328	217	250	310	441	414	330	285	248	409	152	196	291	334	345	303
ENSG00000229119	5	CTB-63M22.1	154	155	102	66	138	84	125	175	141	116	90	120	51	115	134	143	192	136
ENSG00000171530	5	TBCA	424	468	331	231	323	303	437	573	417	357	340	411	185	281	334	590	757	556
ENSG00000151881	5	C5orf28	77	115	62	33	66	79	95	67	59	87	65	91	39	110	95	128	80	103
ENSG00000113013	5	HSPA9	618	749	689	398	528	515	606	664	562	462	562	578	347	542	704	964	1046	800
ENSG00000178172	5	SPINK6	7669	8498	6551	3910	6256	5769	7381	8340	6088	5260	5527	6533	3467	5529	6993	8515	9568	6886
ENSG00000177738	5	CTD-2201E18.3	59	64	69	34	57	44	67	71	49	38	51	56	30	43	54	101	93	87
ENSG00000048162	5	NOP16	439	443	393	190	383	324	425	382	300	315	338	307	206	311	421	562	558	395
ENSG00000083720	5	OXCT1	494	556	399	246	372	402	461	493	361	315	390	490	168	269	368	603	691	447
ENSG00000244192	5	RP11-114H7.1	240	227	206	132	192	150	229	258	193	169	176	197	104	166	204	264	354	286
ENSG00000204628	5	GNB2L1	6295	7270	5505	3751	5478	4214	6801	7659	5286	5143	4975	5826	3199	5075	5939	7087	8248	6283
ENSG00000068796	5	KIF2A	97	112	127	49	110	79	123	83	123	96	91	113	61	73	86	114	127	122
ENSG00000113558	5	SKP1	1758	1956	1598	862	1491	1411	2019	2143	1680	1388	1371	1667	933	1483	1833	2357	2294	1776
ENSG00000049656	5	CLPTM1L	246	221	182	121	156	184	291	241	221	139	160	266	94	145	188	253	328	270
ENSG00000113387	5	SUB1	2105	2286	1862	1121	1712	1614	2157	2399	1828	1611	1598	1844	904	1466	1700	2942	3148	2314
ENSG00000217128	5	FNIP1	65	114	89	46	65	80	176	111	115	113	50	114	38	82	92	60	93	107
ENSG00000198961	5	PJA2	93	91	125	89	64	68	100	70	98	71	78	92	50	58	69	117	110	76
ENSG00000177034	5	MTX3	53	47	48	29	36	41	76	69	60	49	26	41	20	26	58	78	84	64
ENSG00000113456	5	RAD1	530	597	507	257	473	441	659	711	507	398	444	508	235	384	529	702	713	513
ENSG00000145494	5	NDUFS6	2734	2761	2254	1469	2235	1855	2831	2846	2287	1849	1939	2221	1141	1884	2241	3561	3982	3121
ENSG00000153914	5	SREK1	167	174	220	98	145	160	206	232	165	157	156	220	52	125	153	218	229	225
ENSG00000173221	5	GLRX	69	98	62	39	70	56	70	77	66	62	46	68	49	65	82	87	88	71
ENSG00000145782	5	ATG12	304	288	260	171	220	223	331	297	252	238	193	302	123	201	255	344	329	264
ENSG00000164190	5	NIPBL	364	351	375	278	289	220	407	401	339	263	329	397	146	207	270	503	482	399
ENSG00000169567	5	HINT1	3279	3713	2844	1768	2744	2605	3482	3912	2826	2619	2704	2984	1786	2725	3200	3887	4226	3164
ENSG00000145741	5	BTF3	1880	2304	1831	1056	1761	1536	2245	2523	1854	1650	1743	2054	1062	1712	1928	2454	2546	2048
ENSG00000120708	5	TGFBI	635	719	522	366	494	498	1415	1595	1154	1039	841	1110	313	453	580	555	741	708
ENSG00000153006	5	SREK1IP1	142	165	99	70	120	104	152	152	105	105	101	127	54	89	115	205	192	138
ENSG00000086200	5	IPO11	122	140	113	78	90	104	128	155	126	104	92	142	70	97	108	174	159	123
ENSG00000228716	5	DHFR	91	73	77	34	77	64	83	94	74	64	83	82	31	37	64	66	84	79
ENSG00000113739	5	STC2	79	60	73	42	69	43	84	84	66	67	55	73	58	60	71	65	62	54
ENSG00000176788	5	BASP1	1290	1271	1144	745	1034	913	1553	1245	1236	920	877	1278	520	689	956	1086	1184	1105
ENSG00000164902	5	PHAX	237	247	235	136	195	192	282	269	216	225	187	244	101	156	195	280	286	247
ENSG00000134982	5	APC	78	121	106	62	77	83	109	79	71	85	82	100	42	46	75	115	119	109
ENSG00000113712	5	CSNK1A1	234	149	246	101	206	151	268	215	242	165	160	263	120	130	207	236	255	260
ENSG00000113732	5	ATP6V0E1	623	697	541	345	536	475	597	653	510	394	417	485	324	480	575	520	566	483
ENSG00000170584	5	NUDCD2	403	416	394	245	345	294	412	447	346	338	306	392	225	306	409	521	510	430
ENSG00000164615	5	CAMLG	159	210	151	106	139	134	181	257	159	107	113	176	81	107	173	192	216	188
ENSG00000164219	5	PGGT1B	69	71	98	38	57	79	111	90	133	91	67	72	48	55	88	85	83	129
ENSG00000174695	5	TMEM167A	455	563	440	303	405	358	526	540	394	354	413	460	184	316	426	760	767	664
ENSG00000164253	5	WDR41	89	87	85	54	72	65	108	111	111	61	85	82	54	74	87	139	108	98
ENSG00000113658	5	SMAD5	117	129	127	77	90	106	142	157	165	115	114	138	69	85	97	129	169	110
ENSG00000196670	5	ZFP62	59	76	48	45	49	40	59	101	54	54	46	68	55	57	89	100	139	83
ENSG00000094880	5	CDC23	100	117	93	60	91	76	131	106	98	88	79	111	43	82	123	126	133	111
ENSG00000132842	5	AP3B1	147	131	118	77	118	95	160	156	95	90	100	135	40	73	109	132	168	104
ENSG00000223361	5	FTH1P10	196	206	151	110	152	143	225	245	210	148	159	160	99	174	179	134	169	146
ENSG00000247516	5	MIR4458HG	1018	1005	766	509	840	696	996	1249	931	691	838	931	447	722	1003	1246	1430	877
ENSG00000113649	5	TCERG1	368	352	356	220	286	283	462	390	351	324	289	469	186	250	326	519	472	395
ENSG00000145725	5	PPIP5K2	161	181	140	103	119	132	192	151	139	115	129	188	49	101	85	210	199	169
ENSG00000112851	5	ERBB2IP	146	170	145	82	118	139	234	190	165	136	96	176	67	101	136	137	143	139
ENSG00000164466	5	SFXN1	263	334	326	163	265	251	409	325	329	191	214	291	120	237	311	455	423	429
ENSG00000062194	5	GPBP1	125	122	154	70	103	122	170	146	120	127	128	184	72	92	98	166	152	152
ENSG00000185261	5	KIAA0825	63	53	98	25	64	69	65	60	51	49	69	65	34	40	36	54	58	45
ENSG00000133706	5	LARS	616	593	521	306	534	438	578	489	590	438	450	628	327	408	537	590	680	543
ENSG00000131732	5	ZCCHC9	71	86	69	31	69	67	113	127	82	67	80	95	58	47	65	114	122	89
ENSG00000113522	5	RAD50	269	164	181	132	171	151	256	327	223	178	206	242	105	102	189	322	417	241
ENSG00000150756	5	FAM173B	99	107	82	57	71	85	124	107	88	83	80	96	40	80	115	152	153	143
ENSG00000070814	5	TCOF1	805	806	584	434	628	563	725	907	599	530	600	673	358	548	735	915	990	551
ENSG00000085365	5	SCAMP1	66	67	79	37	59	61	65	79	62	66	78	88	45	59	63	88	99	83
ENSG00000113621	5	TXNDC15	58	62	46	26	47	50	53	53	38	44	52	48	20	34	60	72	77	69
ENSG00000120306	5	CYSTM1	186	225	165	100	190	137	157	174	130	137	115	135	64	144	163	175	202	141
ENSG00000146066	5	HIGD2A	497	526	407	257	438	367	480	616	402	390	364	401	261	410	512	548	557	448
ENSG00000113048	5	MRPS27	262	284	271	140	219	248	385	312	299	229	248	328	159	233	290	257	308	241
ENSG00000164294	5	GPX8	167	190	165	89	138	161	189	229	166	149	155	188	89	157	158	255	250	198
ENSG00000133398	5	MED10	443	443	374	234	368	335	461	454	345	322	408	480	214	365	416	547	598	471
ENSG00000176087	5	SLC35A4	136	170	133	74	133	120	144	171	96	107	124	148	73	147	152	164	197	127
ENSG00000132356	5	PRKAA1	161	195	124	101	123	134	204	205	147	139	137	157	95	112	168	189	161	161
ENSG00000039560	5	RAI14	270	263	318	171	233	231	243	280	220	206	195	211	100	132	198	219	208	206
ENSG00000145555	5	MYO10	453	395	504	282	372	355	550	498	372	321	312	492	198	254	311	387	413	378
ENSG00000164237	5	CMBL	246	286	234	151	199	222	296	346	261	286	269	271	141	230	232	333	392	305
ENSG00000113161	5	HMGCR	102	118	104	57	75	110	123	130	114	80	101	123	64	69	87	167	196	117
ENSG00000156475	5	PPP2R2B	77	67	42	31	54	54	104	75	80	39	57	48	39	42	43	59	44	37
ENSG00000134056	5	MRPS36	341	431	315	216	308	290	374	416	354	329	290	402	181	282	337	526	527	377
ENSG00000172869	5	DMXL1	52	40	72	34	50	39	72	52	32	53	46	48	24	28	26	42	53	42
ENSG00000181163	5	NPM1	3185	4034	3109	1830	3160	2759	4028	4422	3413	3117	2905	3434	1831	2956	3509	5776	5868	4489
ENSG00000158985	5	CDC42SE2	86	86	81	48	42	100	125	114	100	86	46	94	32	59	78	84	112	125
ENSG00000145907	5	G3BP1	628	644	593	296	506	599	913	652	714	553	492	724	284	412	659	652	631	610
ENSG00000145734	5	BDP1	161	202	182	108	191	111	212	198	157	143	97	218	73	88	131	239	217	217
ENSG00000085231	5	AK6	292	319	271	167	247	251	292	304	254	226	240	323	181	270	323	424	479	313
ENSG00000237190	5	CDKN2AIPNL	106	148	112	79	98	99	108	147	137	106	78	106	45	100	107	189	188	154
ENSG00000205302	5	SNX2	123	153	130	83	113	111	181	137	105	139	112	117	78	138	151	168	205	149
ENSG00000037474	5	NSUN2	209	179	152	113	136	160	231	191	153	160	155	162	87	160	181	252	307	227
ENSG00000155329	5	ZCCHC10	141	141	123	71	119	117	136	151	111	96	101	135	62	85	114	134	169	127
ENSG00000145604	5	SKP2	199	212	234	135	163	191	277	206	257	189	111	233	87	175	253	211	244	203
ENSG00000151422	5	FER	79	68	60	46	64	47	76	87	63	71	61	70	35	31	48	84	62	78
ENSG00000213585	5	VDAC1	558	617	523	359	488	441	699	653	524	496	462	559	290	442	539	922	914	785
ENSG00000113083	5	LOX	89	92	72	44	84	64	74	87	54	70	67	55	41	60	59	70	61	40
ENSG00000069011	5	PITX1	399	328	276	227	289	246	339	507	328	298	190	392	187	295	361	238	303	260
ENSG00000145779	5	TNFAIP8	86	89	75	49	59	82	118	101	79	68	74	97	17	41	52	70	62	65
ENSG00000164611	5	PTTG1	956	1015	893	571	839	768	878	955	747	703	732	812	506	747	841	1225	1182	942
ENSG00000153113	5	CAST	411	466	428	246	400	348	462	453	329	341	380	454	195	258	295	523	562	497
ENSG00000249915	5	PDCD6	1177	1284	1141	652	1172	920	1232	1170	1048	953	986	1209	562	941	1156	1558	1532	1213
ENSG00000131504	5	DIAPH1	107	130	120	91	90	91	135	121	96	97	92	128	47	72	88	78	95	102
ENSG00000244363	5	RPL7P23	58	46	77	28	53	57	70	77	59	48	44	50	28	39	54	64	77	49
ENSG00000120705	5	ETF1	355	382	322	230	310	268	406	385	302	290	261	313	201	264	287	430	434	411
ENSG00000113141	5	IK	443	412	367	224	401	308	437	410	351	319	332	419	193	272	377	512	521	368
ENSG00000067248	5	DHX29	170	173	148	92	151	132	184	161	138	122	107	131	64	117	159	245	311	217
ENSG00000171421	5	MRPL36	1151	1263	1013	659	1084	877	1114	1362	994	908	895	1100	704	930	1124	1382	1453	1024
ENSG00000145919	5	BOD1	59	115	61	57	54	69	73	167	55	50	91	70	39	70	101	107	115	95
ENSG00000183258	5	DDX41	79	67	55	36	71	47	77	66	41	48	54	70	42	54	71	78	81	69
ENSG00000112977	5	DAP	277	297	239	147	237	239	211	253	179	188	199	251	134	223	191	162	206	184
ENSG00000224032	5	EPB41L4A-AS1	92	90	62	57	67	63	97	101	76	84	81	73	42	78	96	105	125	97
ENSG00000131495	5	NDUFA2	832	939	676	456	705	718	797	877	653	602	662	706	422	632	731	959	891	698
ENSG00000072803	5	FBXW11	123	106	108	77	91	91	129	123	134	130	97	115	61	96	112	160	150	105
ENSG00000177556	5	ATOX1	467	561	438	247	469	411	565	517	418	389	359	504	277	429	477	615	619	446
ENSG00000153037	5	SRP19	163	145	143	75	159	113	161	158	137	81	123	129	85	142	131	229	230	162
ENSG00000112992	5	NNT	101	129	110	84	82	96	129	139	123	125	96	97	80	94	106	125	125	98
ENSG00000169223	5	LMAN2	385	390	326	201	320	331	340	347	331	322	296	363	220	273	337	377	377	322
ENSG00000113638	5	TTC33	62	63	66	41	69	38	61	55	49	62	50	69	34	48	59	69	92	51
ENSG00000154122	5	ANKH	245	204	171	132	162	187	209	249	142	181	174	196	80	124	166	147	206	178
ENSG00000145817	5	YIPF5	138	189	174	108	153	128	222	175	196	151	159	216	91	122	177	139	149	180
ENSG00000164330	5	EBF1	67	89	82	42	65	78	117	70	95	83	63	90	40	66	77	82	100	107
ENSG00000082068	5	WDR70	157	160	159	93	154	123	166	222	127	148	139	209	110	133	136	174	236	140
ENSG00000083312	5	TNPO1	492	498	459	268	416	445	632	527	515	433	380	545	267	340	427	566	621	634
ENSG00000112984	5	KIF20A	196	134	114	68	133	145	139	115	80	102	101	134	78	88	128	90	100	82
ENSG00000197043	5	ANXA6	92	100	76	51	83	75	91	108	66	80	58	95	50	45	78	99	103	96
ENSG00000173545	5	ZNF622	223	239	206	128	204	189	279	285	193	210	159	239	132	157	200	190	227	188
ENSG00000133835	5	HSD17B4	85	97	68	68	67	60	101	74	66	66	52	88	27	59	57	81	107	58
ENSG00000188725	5	SMIM15	106	99	92	42	85	105	91	124	99	97	74	106	45	80	87	128	154	103
ENSG00000072364	5	AFF4	143	143	130	79	131	115	174	150	102	96	124	147	85	113	110	162	159	155
ENSG00000131844	5	MCCC2	84	62	42	49	60	38	51	65	41	64	52	54	53	66	51	92	94	68
ENSG00000073578	5	SDHA	490	486	387	251	437	378	581	488	409	381	404	587	251	370	430	442	524	464
ENSG00000239528	5	RPS14P8	162	175	121	105	142	112	181	160	155	119	144	171	84	93	109	146	169	129
ENSG00000171604	5	CXXC5	64	65	74	36	61	63	71	99	53	52	55	144	32	54	38	88	102	82
ENSG00000164587	5	RPS14	12661	13459	10814	7155	11511	10478	13034	14457	11376	9929	10358	11559	7132	10633	12994	14059	15114	11212
ENSG00000233913	5	CTC-575D19.1	539	541	475	313	525	390	549	592	517	443	442	506	276	419	581	587	700	519
ENSG00000164209	5	SLC25A46	58	70	53	33	51	59	68	64	38	50	32	56	30	41	48	51	76	76
ENSG00000164405	5	UQCRQ	3966	4447	3444	2177	3720	3472	4114	4347	3599	3208	3408	3737	2190	3475	3882	4715	5024	3617
ENSG00000205765	5	C5orf51	126	143	141	75	120	129	171	89	115	94	104	139	46	70	115	133	137	158
ENSG00000164151	5	ICE1	151	128	159	100	161	86	160	191	152	123	111	141	67	108	93	186	217	169
ENSG00000039319	5	ZFYVE16	55	40	60	39	40	44	57	56	65	42	37	69	38	41	40	69	83	55
ENSG00000071539	5	TRIP13	316	329	241	176	277	251	297	320	249	243	266	278	136	247	270	317	375	254
ENSG00000113194	5	FAF2	200	186	172	136	163	145	208	201	148	138	149	185	82	121	137	215	205	173
ENSG00000129625	5	REEP5	283	365	219	153	315	222	398	368	281	202	245	267	181	243	296	527	591	434
ENSG00000177879	5	AP3S1	157	164	165	75	179	134	199	172	140	137	104	142	69	109	182	186	208	182
ENSG00000168938	5	PPIC	184	178	184	90	182	164	217	218	199	183	144	170	75	131	193	195	186	133
ENSG00000155508	5	CNOT8	57	76	82	41	71	60	89	82	88	58	64	69	51	74	86	93	107	100
ENSG00000213433	5	RPLP1P6	83	74	60	39	78	57	69	95	75	53	42	65	34	49	63	61	116	62
ENSG00000113369	5	ARRDC3	150	198	165	96	133	184	173	141	259	211	163	210	102	187	229	245	222	260
ENSG00000112996	5	MRPS30	340	376	357	239	329	301	338	370	332	263	294	313	203	310	373	453	487	447
ENSG00000113068	5	PFDN1	261	243	230	149	217	229	285	299	216	197	206	263	118	200	221	263	301	219
ENSG00000040275	5	SPDL1	357	392	330	248	344	284	407	445	358	278	310	381	164	218	244	549	565	361
ENSG00000213430	5	HSPD1P1	162	149	140	119	131	119	152	131	146	109	111	162	64	96	96	186	257	167
ENSG00000113312	5	TTC1	365	396	433	229	414	334	422	391	297	307	296	377	216	278	329	435	425	342
ENSG00000113643	5	RARS	375	396	448	246	406	347	496	464	348	347	387	383	220	307	411	530	542	409
ENSG00000124275	5	MTRR	130	127	105	57	126	114	149	129	143	107	103	134	71	111	131	199	180	168
ENSG00000113318	5	MSH3	55	52	44	26	48	50	56	48	44	39	45	46	36	37	37	64	76	58
ENSG00000113460	5	BRIX1	814	934	825	503	835	777	1130	945	876	837	755	938	446	680	833	1362	1212	972
ENSG00000202515	5	VTRNA1-3	392	393	345	245	352	332	414	469	359	297	323	302	301	359	382	543	499	365
ENSG00000113328	5	CCNG1	325	342	270	169	340	262	339	352	284	316	345	313	163	316	369	400	346	351
ENSG00000113716	5	HMGXB3	52	60	47	30	56	45	64	41	25	54	69	77	30	23	43	63	39	57
ENSG00000196923	5	PDLIM7	110	134	84	90	93	88	137	124	104	86	90	120	60	98	112	111	133	89
ENSG00000154124	5	OTULIN	79	70	54	47	68	53	94	119	54	68	79	72	27	64	59	91	95	66
ENSG00000134480	5	CCNH	122	122	117	72	123	105	129	128	119	112	114	139	67	98	114	150	154	146
ENSG00000134057	5	CCNB1	896	1023	911	541	944	872	906	908	880	736	751	856	501	784	933	909	884	765
ENSG00000145687	5	SSBP2	55	62	88	30	61	80	90	66	83	87	76	87	42	67	91	98	84	86
ENSG00000086189	5	DIMT1	207	242	195	144	212	182	272	260	224	193	193	199	124	221	229	351	412	313
ENSG00000164176	5	EDIL3	336	335	289	169	298	336	429	405	314	304	336	398	163	265	357	189	213	256
ENSG00000131508	5	UBE2D2	130	160	132	100	127	126	169	193	137	150	112	184	78	109	138	245	237	197
ENSG00000120733	5	KDM3B	58	34	44	24	45	45	74	53	43	47	28	68	18	28	52	39	40	39
ENSG00000185129	5	PURA	95	74	59	44	72	76	91	70	62	55	68	94	44	51	51	95	88	94
ENSG00000113384	5	GOLPH3	173	200	138	104	141	186	178	228	147	129	96	167	91	120	159	179	219	171
ENSG00000146007	5	ZMAT2	264	224	182	148	241	182	258	281	251	174	206	256	127	181	219	315	311	259
ENSG00000145569	5	FAM105A	97	66	81	52	78	78	99	97	86	64	90	79	37	69	74	112	105	100
ENSG00000175416	5	CLTB	86	80	45	44	73	63	75	74	45	40	57	57	29	44	45	87	89	63
ENSG00000056097	5	ZFR	372	370	405	250	342	389	414	353	340	289	298	395	200	233	250	481	447	400
ENSG00000127022	5	CANX	844	815	666	592	757	640	936	852	741	701	648	780	382	593	685	1199	1222	1058
ENSG00000082515	5	MRPL22	922	1010	907	613	965	851	1083	1044	1083	727	801	1011	528	734	998	1325	1366	1031
ENSG00000028310	5	BRD9	105	164	154	120	150	92	160	157	172	111	124	167	87	95	95	200	237	177
ENSG00000213523	5	SRA1	416	489	442	268	452	437	463	443	347	358	315	417	238	379	419	496	544	466
ENSG00000145730	5	PAM	73	57	70	39	67	66	93	111	58	82	62	63	39	46	45	52	62	69
ENSG00000273841	5	TAF9	696	913	759	472	840	725	913	958	788	662	728	791	430	714	774	1107	1149	949
ENSG00000038274	5	MAT2B	242	233	238	130	248	237	296	300	251	207	186	284	153	217	267	339	316	311
ENSG00000113368	5	LMNB1	84	57	57	51	70	50	88	73	59	39	53	70	37	43	52	62	72	58
ENSG00000253683	5	CTB-79E8.3	88	62	62	46	62	76	86	85	79	60	48	64	40	66	52	81	79	72
ENSG00000164172	5	MOCS2	104	121	110	75	104	115	135	132	100	102	106	111	65	76	98	171	123	115
ENSG00000044115	5	CTNNA1	519	572	455	328	545	486	408	483	370	361	351	431	240	341	381	474	580	434
ENSG00000123213	5	NLN	85	111	103	66	96	104	101	98	97	54	56	90	52	67	83	115	136	90
ENSG00000152700	5	SAR1B	201	221	209	134	215	213	248	241	232	151	197	254	128	164	250	292	282	265
ENSG00000082516	5	GEMIN5	61	70	64	37	60	77	91	55	56	40	43	73	56	51	72	82	73	77
ENSG00000155868	5	MED7	62	68	50	30	81	50	63	57	68	42	56	71	39	43	60	96	62	76
ENSG00000134058	5	CDK7	61	80	46	33	68	67	69	67	64	65	51	76	33	52	57	109	98	83
ENSG00000113758	5	DBN1	119	101	94	72	113	100	125	118	117	81	102	107	47	73	113	100	86	73
ENSG00000164904	5	ALDH7A1	129	119	111	87	131	108	134	191	118	112	107	172	74	92	124	128	133	94
ENSG00000238000	5	RP11-274E7.2	73	78	89	52	93	73	112	87	85	84	67	88	48	78	90	101	112	70
ENSG00000120129	5	DUSP1	154	139	133	98	153	138	153	136	129	102	94	124	62	88	111	58	98	86
ENSG00000164252	5	AGGF1	65	66	54	40	75	54	91	75	69	48	44	107	18	59	58	106	144	110
ENSG00000122203	5	KIAA1191	67	95	67	58	73	79	89	87	76	66	67	83	36	64	62	83	78	55
ENSG00000120727	5	PAIP2	202	188	168	124	221	169	241	180	198	167	170	217	73	130	199	332	230	258
ENSG00000112983	5	BRD8	260	224	244	187	293	202	290	277	256	290	251	296	96	202	218	354	357	305
ENSG00000250526	5	CCT6P2	51	47	55	44	51	50	57	39	33	34	40	60	25	22	43	87	89	52
ENSG00000184840	5	TMED9	759	663	651	426	802	748	730	653	692	594	600	870	452	548	771	1025	876	847
ENSG00000124279	5	FASTKD3	69	75	66	55	78	76	100	89	65	62	72	71	42	64	74	107	93	70
ENSG00000165671	5	NSD1	90	49	64	69	61	74	100	81	60	51	53	105	60	60	65	139	108	113
ENSG00000150712	5	MTMR12	57	53	39	47	49	60	65	71	43	47	58	52	23	41	33	75	54	66
ENSG00000150753	5	CCT5	535	346	372	567	529	374	581	307	475	286	484	570	216	286	326	700	502	640
ENSG00000164244	5	PRRC1	94	90	109	129	136	79	133	128	108	85	77	91	49	55	94	124	122	94
ENSG00000247627	5	MTND4P12	77	44	53	146	55	46	70	66	45	38	52	63	52	28	99	49	64	66
ENSG00000219470	6	RP3-337H4.6	52	41	40	18	17	20	74	38	49	18	27	58	15	34	48	29	34	60
ENSG00000273870	6	RP11-174N3.4	55	70	49	27	31	25	52	72	40	41	35	48	29	43	47	50	80	50
ENSG00000180211	6	RP1-278E11.3	1087	1294	1319	486	603	722	1876	1333	1270	719	688	1182	336	680	1128	832	1165	1272
ENSG00000203875	6	SNHG5	149	182	126	72	95	67	184	164	140	132	144	141	61	123	122	238	240	207
ENSG00000135346	6	CGA	298	354	267	117	225	149	180	248	115	168	153	204	121	226	212	483	497	370
ENSG00000132424	6	PNISR	301	362	285	118	229	162	351	373	286	245	266	350	84	177	205	464	516	400
ENSG00000124610	6	HIST1H1A	60	41	48	7	42	32	47	26	31	22	38	32	18	40	25	38	29	65
ENSG00000153046	6	CDYL	63	53	68	44	25	32	66	92	36	48	42	92	23	29	34	54	96	65
ENSG00000168438	6	CDC40	94	94	85	37	65	49	113	112	67	65	79	101	39	63	66	123	117	113
ENSG00000219023	6	RP3-340B19.2	115	130	115	55	74	71	125	129	81	85	59	84	60	75	88	113	120	98
ENSG00000021355	6	SERPINB1	61	75	57	35	39	35	53	67	38	43	38	66	40	45	53	43	70	51
ENSG00000079841	6	RIMS1	108	100	68	45	68	43	77	107	79	66	75	122	41	64	52	150	101	112
ENSG00000156535	6	CD109	66	45	35	22	37	24	68	43	44	49	40	42	18	30	38	45	43	46
ENSG00000112531	6	QKI	258	215	307	97	170	180	351	286	289	169	106	241	80	146	231	215	210	304
ENSG00000112419	6	PHACTR2	260	294	311	122	181	194	403	264	271	255	148	290	96	197	322	169	198	250
ENSG00000152894	6	PTPRK	58	41	54	21	33	34	50	63	52	29	31	45	14	30	22	54	86	56
ENSG00000146282	6	RARS2	145	207	124	69	126	84	149	155	137	106	121	122	61	84	118	138	132	124
ENSG00000130340	6	SNX9	73	57	79	39	39	45	69	79	54	51	65	45	14	47	27	56	46	50
ENSG00000120438	6	TCP1	136	156	268	83	153	94	157	170	131	95	94	161	58	106	101	172	198	175
ENSG00000118482	6	PHF3	149	139	168	57	103	109	147	142	104	97	124	158	52	85	81	179	192	132
ENSG00000220370	6	RP3-399J4.2	726	822	629	326	556	407	661	944	568	560	541	650	297	413	536	569	834	569
ENSG00000137168	6	PPIL1	99	107	85	35	71	67	104	119	93	71	68	69	50	86	94	100	111	60
ENSG00000066379	6	ZNRD1	113	107	121	50	82	72	117	150	103	90	84	87	61	82	115	127	146	127
ENSG00000206503	6	HLA-A	546	546	423	227	376	305	450	574	345	379	394	447	209	357	452	577	762	524
ENSG00000111845	6	PAK1IP1	125	182	155	65	101	112	161	172	129	123	117	134	70	112	143	146	162	147
ENSG00000054598	6	FOXC1	157	186	96	82	121	62	156	183	121	80	118	135	56	82	130	188	240	166
ENSG00000120253	6	NUP43	99	127	151	32	68	128	204	125	178	81	75	145	50	103	158	121	120	156
ENSG00000112130	6	RNF8	92	72	59	44	40	51	95	87	59	70	60	61	42	54	57	86	74	75
ENSG00000112312	6	GMNN	275	261	281	117	193	185	271	268	219	184	176	247	124	173	229	211	279	224
ENSG00000112701	6	SENP6	153	185	152	88	92	117	170	206	119	124	125	149	72	127	128	192	187	147
ENSG00000124795	6	DEK	746	780	689	307	519	522	1272	769	609	584	508	775	249	413	559	742	829	718
ENSG00000010017	6	RANBP9	62	56	40	26	29	42	59	56	54	31	29	38	33	35	49	50	60	62
ENSG00000131016	6	AKAP12	292	282	318	166	202	181	363	293	262	250	207	298	94	126	164	127	154	166
ENSG00000218426	6	RP11-475C16.1	983	1113	838	524	721	565	1031	1273	781	729	688	868	410	644	836	877	1193	929
ENSG00000168566	6	SNRNP48	92	126	108	66	66	70	108	100	56	72	75	72	39	68	80	144	132	125
ENSG00000218208	6	RP11-367G18.2	356	375	294	186	241	213	340	406	270	273	240	318	132	239	314	365	510	344
ENSG00000078269	6	SYNJ2	87	89	68	44	61	48	101	109	58	66	92	102	29	48	83	86	88	75
ENSG00000112306	6	RPS12	2588	3169	2165	1406	2008	1555	2878	3720	2236	2086	1923	2457	1213	1759	2331	3172	4165	2932
ENSG00000124766	6	SOX4	634	749	750	342	460	538	863	716	701	630	507	814	267	498	738	525	595	641
ENSG00000227939	6	RPL3P2	108	69	130	34	76	83	101	77	69	101	56	91	53	61	85	57	87	75
ENSG00000220472	6	RP11-69L16.5	197	172	183	93	145	110	203	203	207	153	146	187	125	141	156	181	216	140
ENSG00000137312	6	FLOT1	309	302	226	163	203	162	263	283	244	206	202	264	105	231	205	222	274	217
ENSG00000277443	6	MARCKS	1239	1543	1538	677	874	1193	1928	1480	1555	1013	817	1415	588	820	1220	838	833	834
ENSG00000112319	6	EYA4	68	85	91	47	60	48	121	96	75	72	51	58	38	57	63	114	96	77
ENSG00000146386	6	ABRACL	81	79	67	39	55	51	103	95	66	49	81	69	34	66	69	54	65	41
ENSG00000137364	6	TPMT	64	73	74	27	48	60	56	57	60	42	40	50	20	46	32	88	64	56
ENSG00000079691	6	LRRC16A	98	118	105	68	59	79	206	82	162	99	49	152	40	54	105	54	57	108
ENSG00000137161	6	CNPY3	106	86	65	31	70	64	90	74	46	67	76	85	37	59	57	90	92	86
ENSG00000135315	6	CEP162	65	40	46	19	30	48	49	62	41	33	43	55	16	30	36	94	75	57
ENSG00000118412	6	CASP8AP2	115	109	112	58	77	81	153	130	103	89	100	109	41	59	76	163	169	135
ENSG00000123505	6	AMD1	248	229	223	100	184	168	233	235	174	199	161	205	100	153	170	189	196	203
ENSG00000198937	6	CCDC167	119	133	111	55	93	87	122	123	95	76	89	85	60	92	112	144	135	127
ENSG00000204569	6	PPP1R10	97	96	74	51	60	62	90	83	60	68	67	70	34	35	67	93	102	76
ENSG00000124541	6	RRP36	84	87	66	40	70	44	94	89	48	51	36	69	29	36	44	93	92	54
ENSG00000124802	6	EEF1E1	229	281	204	112	180	172	232	276	155	178	161	191	122	179	195	362	370	224
ENSG00000025796	6	SEC63	221	190	186	95	151	142	203	199	188	175	172	195	93	112	163	224	271	196
ENSG00000112149	6	CD83	89	76	95	37	74	58	46	58	37	68	45	60	18	49	40	48	49	60
ENSG00000112773	6	FAM46A	248	253	181	145	142	157	178	203	149	186	160	224	90	125	170	242	275	290
ENSG00000188994	6	ZNF292	56	48	92	35	56	37	94	94	72	48	43	73	21	24	33	76	69	54
ENSG00000124659	6	TBCC	73	52	31	23	43	36	38	44	49	34	44	42	20	32	46	39	56	26
ENSG00000198087	6	CD2AP	62	45	38	40	36	19	61	53	53	52	46	62	15	27	35	64	61	58
ENSG00000029363	6	BCLAF1	345	368	364	178	297	231	389	408	343	270	316	468	131	223	282	502	602	383
ENSG00000135541	6	AHI1	190	203	151	67	145	145	171	226	152	125	133	169	67	138	140	159	203	152
ENSG00000146278	6	PNRC1	157	125	120	77	84	103	135	154	105	98	104	155	62	52	84	139	152	179
ENSG00000083099	6	LYRM2	125	148	141	78	99	95	166	134	142	127	104	120	65	107	119	154	191	140
ENSG00000112769	6	LAMA4	235	314	239	141	201	176	243	260	197	215	203	284	105	167	187	177	227	205
ENSG00000047932	6	GOPC	123	86	83	50	71	71	126	129	72	90	87	83	36	73	67	125	138	136
ENSG00000272398	6	CD24	251	285	195	132	190	161	214	243	164	168	150	192	91	159	158	142	162	129
ENSG00000146247	6	PHIP	270	223	286	148	178	189	303	342	205	187	243	286	83	191	227	354	433	331
ENSG00000112146	6	FBXO9	120	59	87	45	64	67	87	91	46	61	60	106	36	45	74	120	136	74
ENSG00000135336	6	ORC3	133	141	125	62	77	125	133	129	104	77	97	101	62	95	134	146	159	119
ENSG00000137203	6	TFAP2A	85	88	85	50	45	76	126	92	102	62	55	85	20	33	62	51	86	63
ENSG00000146416	6	AIG1	97	107	87	34	89	70	100	130	69	86	92	91	35	57	79	102	107	73
ENSG00000092820	6	EZR	936	935	952	511	712	669	1425	1092	1006	643	568	971	340	474	615	679	704	806
ENSG00000112578	6	BYSL	54	54	42	28	30	43	52	55	33	27	49	37	26	48	42	57	67	67
ENSG00000137310	6	TCF19	72	66	40	27	49	44	50	59	42	51	44	53	15	45	73	56	45	29
ENSG00000135297	6	MTO1	71	40	49	17	45	46	42	51	31	40	45	45	26	41	48	61	59	55
ENSG00000181524	6	RPL24P4	269	345	237	143	242	190	351	357	249	233	239	292	127	230	220	302	355	286
ENSG00000050393	6	MCUR1	101	120	94	62	82	69	136	123	89	74	74	109	30	48	80	101	133	75
ENSG00000112742	6	TTK	121	121	107	50	108	78	123	146	111	72	99	105	50	57	119	158	147	95
ENSG00000130338	6	TULP4	83	99	87	45	68	69	108	105	88	90	81	128	34	66	74	101	42	116
ENSG00000152661	6	GJA1	56	51	48	29	42	34	78	84	64	72	56	63	25	33	57	64	95	49
ENSG00000096063	6	SRPK1	223	299	219	157	185	160	237	217	200	198	201	243	119	151	192	271	344	284
ENSG00000146457	6	WTAP	147	165	158	68	105	146	211	170	205	126	64	158	65	94	186	113	134	176
ENSG00000225921	6	NOL7	381	309	280	165	267	227	443	331	244	211	226	307	106	250	237	396	444	349
ENSG00000212802	6	RPL15P3	1085	1147	910	548	861	733	1012	1257	925	769	803	970	550	858	963	1151	1275	949
ENSG00000204264	6	PSMB8	147	173	95	62	110	111	124	136	127	101	118	130	89	123	160	139	154	117
ENSG00000215712	6	TMEM242	118	120	105	66	76	92	96	106	92	64	97	107	51	101	101	152	121	108
ENSG00000180992	6	MRPL14	642	673	601	298	541	472	609	737	482	464	524	596	307	503	584	838	823	589
ENSG00000112335	6	SNX3	197	265	194	110	168	171	230	338	210	182	196	208	81	137	164	311	295	258
ENSG00000111832	6	RWDD1	383	380	353	180	308	277	472	435	327	237	268	324	167	254	343	374	410	304
ENSG00000198755	6	RPL10A	1617	1976	1361	942	1304	1156	1907	2102	1469	1421	1369	1656	848	1324	1588	1893	2162	1618
ENSG00000096401	6	CDC5L	160	195	165	87	138	133	216	185	153	135	126	148	79	89	151	192	244	161
ENSG00000272325	6	NUDT3	61	60	73	25	49	60	67	60	69	51	45	71	28	41	52	45	61	72
ENSG00000272047	6	GTF2H5	224	191	158	99	144	154	269	245	202	168	147	170	105	127	167	220	190	205
ENSG00000111843	6	TMEM14C	542	602	443	261	474	365	566	652	445	362	411	452	237	441	451	586	660	528
ENSG00000066651	6	TRMT11	109	118	72	44	86	78	109	114	86	91	52	90	39	76	108	137	135	87
ENSG00000119900	6	OGFRL1	53	38	47	29	29	38	80	49	47	35	30	55	37	21	38	27	35	28
ENSG00000124588	6	NQO2	114	147	102	73	90	90	134	130	106	85	73	109	73	119	148	183	271	215
ENSG00000123545	6	NDUFAF4	122	145	96	67	120	67	123	161	95	74	100	120	76	145	129	230	245	176
ENSG00000118508	6	RAB32	89	95	54	46	65	56	111	123	61	44	47	83	28	56	45	74	94	54
ENSG00000196230	6	TUBB	1882	1580	1352	896	1327	1172	1860	1862	1401	1101	1134	1384	767	1072	1294	1243	1397	1135
ENSG00000235174	6	RPL39P3	57	68	65	36	56	42	66	73	70	46	45	70	36	44	63	49	85	90
ENSG00000169976	6	SF3B5	432	486	361	282	349	273	458	545	321	326	339	362	204	302	363	468	582	410
ENSG00000220130	6	RP1-72A23.3	235	307	227	119	214	211	288	306	225	203	243	240	124	215	253	304	277	206
ENSG00000223414	6	LINC00473	148	159	175	73	137	131	110	136	112	122	159	130	69	105	103	107	113	108
ENSG00000120265	6	PCMT1	620	590	513	296	436	487	636	551	510	391	443	584	292	453	550	839	794	731
ENSG00000111817	6	DSE	77	94	89	58	63	63	103	92	69	70	71	67	40	56	70	64	75	54
ENSG00000137404	6	NRM	66	69	47	33	39	57	70	71	46	54	36	62	37	55	47	55	41	44
ENSG00000096384	6	HSP90AB1	2210	2243	2045	1329	1814	1464	3097	2217	1827	1450	1592	2003	1076	1313	1600	2905	3281	2712
ENSG00000135521	6	LTV1	92	129	84	57	85	75	109	120	76	74	84	96	33	76	62	131	139	76
ENSG00000219222	6	RPL12P47	251	341	227	159	248	177	318	345	251	231	220	297	157	208	241	320	389	272
ENSG00000124614	6	RPS10	279	352	244	169	261	195	330	400	270	258	209	268	151	236	274	410	498	319
ENSG00000112081	6	SRSF3	856	1004	850	456	772	710	1044	1012	773	737	655	844	435	625	877	1083	1110	951
ENSG00000112118	6	MCM3	272	298	302	146	266	212	369	355	302	258	222	355	123	182	208	318	383	407
ENSG00000124767	6	GLO1	521	560	428	242	401	438	481	576	452	363	399	393	240	318	385	561	708	470
ENSG00000112514	6	CUTA	819	920	701	460	724	568	787	882	658	558	592	709	366	613	736	698	780	620
ENSG00000112697	6	TMEM30A	102	108	82	62	67	81	112	129	84	69	89	92	40	76	102	118	124	88
ENSG00000112245	6	PTP4A1	1655	1776	1572	858	1378	1365	1377	1249	1106	1112	1154	1454	762	1146	1399	1769	1688	1505
ENSG00000204392	6	LSM2	279	353	237	179	215	232	289	320	199	190	227	293	162	251	270	288	341	264
ENSG00000071994	6	PDCD2	59	85	67	41	64	47	56	88	64	67	53	54	54	66	67	90	118	91
ENSG00000065833	6	ME1	160	202	151	101	151	118	163	172	123	119	127	128	105	128	174	260	222	251
ENSG00000198818	6	SFT2D1	156	180	134	65	144	131	156	188	125	139	139	121	85	105	156	219	191	183
ENSG00000204387	6	C6orf48	361	429	337	226	328	263	462	541	366	348	304	535	176	294	331	426	493	445
ENSG00000112290	6	WASF1	67	100	55	32	75	54	81	63	47	70	51	92	31	69	56	103	76	81
ENSG00000234745	6	HLA-B	268	285	276	153	237	212	204	210	187	248	220	271	167	218	243	345	369	320
ENSG00000204435	6	CSNK2B	313	351	243	152	298	210	314	326	257	236	252	234	163	258	294	312	352	241
ENSG00000112339	6	HBS1L	174	225	201	99	138	201	266	186	243	146	117	195	60	138	185	171	209	183
ENSG00000008018	6	PSMB1	1124	1238	928	642	897	863	1194	1360	949	850	830	1025	525	760	1052	1748	1704	1307
ENSG00000231500	6	RPS18	2907	3171	2568	1572	2461	2289	3188	3193	2702	2351	2539	2701	1679	2500	2801	3028	3446	2650
ENSG00000012660	6	ELOVL5	327	350	289	170	282	256	357	379	259	245	242	260	166	253	294	400	390	351
ENSG00000197498	6	RPF2	157	194	147	104	138	123	174	220	167	126	137	152	75	140	147	235	239	229
ENSG00000189241	6	TSPYL1	333	387	500	190	313	392	592	372	558	340	221	451	180	343	565	231	192	385
ENSG00000112739	6	PRPF4B	173	262	178	112	188	150	257	249	206	214	171	243	99	137	135	309	377	251
ENSG00000124783	6	SSR1	368	381	430	215	324	328	334	323	306	296	298	393	206	278	333	493	552	487
ENSG00000049618	6	ARID1B	67	77	88	46	43	82	134	84	111	73	48	75	28	41	84	45	84	72
ENSG00000204574	6	ABCF1	391	427	390	244	359	291	470	425	318	312	270	374	195	284	323	493	534	375
ENSG00000060762	6	MPC1	284	320	239	163	247	214	300	325	253	230	193	243	119	210	239	380	415	308
ENSG00000118523	6	CTGF	69	61	94	32	73	61	101	103	103	52	50	72	28	35	36	33	26	27
ENSG00000146425	6	DYNLT1	534	529	423	243	426	433	541	583	415	322	359	476	231	414	422	493	505	425
ENSG00000111912	6	NCOA7	151	160	138	102	124	107	172	156	149	110	95	141	65	97	132	151	139	136
ENSG00000118418	6	HMGN3	795	867	783	415	691	708	720	821	616	646	576	759	331	627	704	1050	1158	821
ENSG00000168298	6	HIST1H1E	66	54	67	43	45	51	60	40	62	34	70	68	24	32	36	59	37	70
ENSG00000112096	6	SOD2	134	129	108	92	93	91	97	127	96	79	73	115	75	69	104	168	165	126
ENSG00000171453	6	POLR1C	89	67	59	40	59	61	90	85	72	56	78	87	40	90	73	100	103	64
ENSG00000112378	6	PERP	498	490	372	265	415	333	555	569	449	420	361	483	196	376	515	566	527	506
ENSG00000204568	6	MRPS18B	1109	1274	956	605	928	956	1195	1291	1027	894	899	1105	572	840	1081	1704	1719	1251
ENSG00000048544	6	MRPS10	184	241	188	110	183	164	224	215	184	138	149	188	94	165	204	266	268	197
ENSG00000124733	6	MEA1	55	63	64	36	64	36	73	73	42	53	49	62	40	59	65	73	87	63
ENSG00000197081	6	IGF2R	59	30	43	32	33	34	69	62	57	22	43	59	17	43	25	71	60	64
ENSG00000204388	6	HSPA1B	72	97	92	48	56	92	110	87	124	95	48	86	43	58	67	61	122	85
ENSG00000135525	6	MAP7	75	69	94	47	65	67	66	55	38	50	70	84	27	34	19	73	49	68
ENSG00000118495	6	PLAGL1	135	140	122	89	111	99	159	121	103	117	115	138	67	77	126	212	227	147
ENSG00000085377	6	PREP	52	41	45	25	32	47	61	67	43	34	36	36	19	40	68	46	47	34
ENSG00000112667	6	DNPH1	560	616	426	300	492	417	582	596	500	412	502	551	313	480	552	538	567	461
ENSG00000051620	6	HEBP2	125	142	100	83	106	88	116	97	89	42	68	112	54	102	82	57	78	64
ENSG00000204256	6	BRD2	116	130	127	80	108	94	142	144	101	110	101	117	54	92	84	111	146	122
ENSG00000137409	6	MTCH1	376	400	364	222	295	345	424	529	315	283	294	320	150	248	314	243	286	255
ENSG00000111875	6	ASF1A	109	142	117	70	106	103	129	169	116	120	122	98	82	128	152	192	179	157
ENSG00000111906	6	HDDC2	219	184	201	124	191	144	250	247	223	199	187	209	127	190	257	337	336	273
ENSG00000204592	6	HLA-E	54	45	47	33	30	48	46	61	35	37	46	52	33	42	71	33	50	34
ENSG00000145979	6	TBC1D7	56	40	43	14	58	34	53	71	38	47	40	44	34	29	51	54	58	45
ENSG00000112029	6	FBXO5	95	82	97	45	80	84	102	93	77	87	81	79	35	53	83	93	88	75
ENSG00000137207	6	YIPF3	72	86	57	42	67	55	74	96	46	66	37	93	43	69	73	74	77	67
ENSG00000155115	6	GTF3C6	414	401	383	173	387	355	453	381	350	341	335	385	213	312	396	684	686	479
ENSG00000146223	6	RPL7L1	226	202	208	139	168	179	237	279	174	155	161	216	118	157	219	245	338	245
ENSG00000197061	6	HIST1H4C	16819	19032	16239	8378	15251	16355	16156	18045	13972	12345	15356	14583	10496	14047	14584	15117	15307	12624
ENSG00000118515	6	SGK1	285	317	263	157	252	255	209	291	188	179	155	194	122	224	201	253	294	257
ENSG00000112473	6	SLC39A7	77	116	69	56	86	60	82	78	62	82	70	77	40	49	49	79	119	82
ENSG00000220848	6	RPS18P9	93	75	77	58	63	68	72	84	76	73	67	82	50	61	77	76	91	71
ENSG00000135316	6	SYNCRIP	481	516	417	281	384	426	497	495	393	389	324	372	269	354	366	535	591	505
ENSG00000204371	6	EHMT2	51	36	40	29	44	25	31	34	56	25	30	34	10	24	36	34	45	37
ENSG00000096092	6	TMEM14A	209	239	196	121	217	160	226	257	201	171	190	194	108	181	228	326	332	245
ENSG00000219755	6	RP1-199J3.5	91	71	63	44	70	60	96	74	65	71	64	70	52	68	73	68	88	58
ENSG00000204590	6	GNL1	57	51	47	28	47	45	92	41	33	48	34	59	30	42	36	46	62	46
ENSG00000112695	6	COX7A2	2644	2817	2078	1421	2292	2130	2709	2707	2306	1940	2161	2263	1257	2049	2440	3068	3115	2439
ENSG00000124570	6	SERPINB6	138	156	121	87	107	128	148	155	106	111	92	116	67	100	132	137	146	119
ENSG00000112308	6	C6orf62	336	487	587	209	378	508	726	492	597	420	404	589	242	480	685	470	421	675
ENSG00000217241	6	CBX3P9	109	76	84	45	79	85	102	72	75	67	102	103	24	68	67	136	119	98
ENSG00000137288	6	UQCC2	742	802	662	394	708	616	735	853	665	575	558	667	425	600	748	850	941	587
ENSG00000204463	6	BAG6	61	81	71	51	56	59	85	105	45	54	47	51	34	55	70	64	88	81
ENSG00000204713	6	TRIM27	74	90	82	49	79	64	71	92	84	73	62	65	49	70	75	102	103	70
ENSG00000198663	6	C6orf89	102	114	131	61	115	96	152	133	108	108	89	127	45	89	87	120	114	130
ENSG00000214113	6	LYRM4	227	226	205	129	200	188	269	294	224	184	143	222	85	189	209	299	310	255
ENSG00000112208	6	BAG2	179	187	174	106	182	138	209	234	200	178	166	185	89	156	207	263	271	238
ENSG00000111897	6	SERINC1	121	138	159	68	137	127	181	150	130	123	154	193	121	104	132	155	176	109
ENSG00000093144	6	ECHDC1	128	159	140	64	138	138	149	167	139	122	100	160	78	115	153	182	197	160
ENSG00000124562	6	SNRPC	849	880	696	436	803	693	858	962	741	638	678	785	444	681	823	1354	1540	1153
ENSG00000064995	6	TAF11	57	73	69	41	61	57	62	75	83	72	58	58	35	44	63	68	70	62
ENSG00000112237	6	CCNC	217	239	192	109	203	206	246	216	175	166	164	192	116	155	218	338	295	250
ENSG00000124787	6	RPP40	65	69	61	55	55	46	83	64	69	50	56	68	35	53	65	111	115	105
ENSG00000213722	6	DDAH2	80	64	57	39	57	65	57	79	39	64	48	69	36	58	55	58	90	57
ENSG00000028839	6	TBPL1	68	65	72	40	60	65	80	69	57	62	49	64	44	73	88	87	94	70
ENSG00000203760	6	CENPW	435	501	383	255	435	372	469	535	377	350	289	386	206	366	352	474	488	370
ENSG00000031691	6	CENPQ	81	85	55	35	61	82	80	67	53	49	69	66	27	43	59	51	67	48
ENSG00000196591	6	HDAC2	275	254	188	146	191	241	329	292	286	207	239	257	111	211	268	345	376	291
ENSG00000180822	6	PSMG4	122	110	73	67	84	95	141	108	113	93	104	92	69	84	134	121	126	89
ENSG00000137210	6	TMEM14B	258	274	226	160	251	202	271	286	222	186	172	183	113	205	198	363	404	283
ENSG00000112242	6	E2F3	53	46	37	31	48	31	51	68	33	26	50	64	17	19	50	65	64	43
ENSG00000180537	6	RNF182	77	116	111	74	98	74	57	89	62	71	63	89	41	66	83	76	102	78
ENSG00000120254	6	MTHFD1L	53	70	45	20	52	64	80	81	32	42	42	34	22	45	57	69	94	66
ENSG00000055211	6	GINM1	55	57	41	34	44	46	50	51	50	50	40	51	20	40	35	44	45	52
ENSG00000009844	6	VTA1	184	158	145	120	143	132	197	145	210	142	156	161	71	135	187	208	210	182
ENSG00000203722	6	RAET1G	69	73	81	45	81	55	51	59	34	48	76	63	34	61	61	87	109	80
ENSG00000083123	6	BCKDHB	83	61	70	42	62	70	71	76	85	65	73	79	42	40	60	71	71	80
ENSG00000112110	6	MRPL18	266	346	262	156	284	273	355	299	316	216	232	304	149	246	308	483	509	431
ENSG00000227057	6	WDR46	83	101	99	68	96	67	97	72	59	65	59	66	45	61	81	98	111	75
ENSG00000151914	6	DST	173	210	246	164	162	188	267	261	206	173	197	224	111	115	163	357	302	310
ENSG00000079819	6	EPB41L2	129	117	101	141	89	54	102	109	67	72	89	129	52	58	65	121	114	95
ENSG00000204356	6	NELFE	228	248	215	149	218	199	250	229	193	193	195	242	107	192	238	279	268	215
ENSG00000146109	6	ABT1	73	65	56	36	67	56	66	72	61	50	59	60	38	52	53	104	87	68
ENSG00000124702	6	KLHDC3	125	127	95	86	97	102	111	120	97	114	87	111	75	90	119	115	111	85
ENSG00000213130	6	EEF1DP5	82	71	68	41	85	56	82	89	57	62	57	72	42	74	51	71	83	60
ENSG00000220131	6	RP4-570O12.2	185	189	145	103	192	133	182	219	174	158	134	163	122	163	188	197	201	147
ENSG00000135341	6	MAP3K7	51	79	55	24	66	63	72	87	68	62	46	85	38	48	63	68	89	79
ENSG00000198721	6	ECI2	181	171	168	115	155	161	158	163	153	114	138	129	75	140	155	253	231	179
ENSG00000111907	6	TPD52L1	228	262	254	141	266	215	246	240	176	207	210	213	168	199	281	247	222	170
ENSG00000112759	6	SLC29A1	83	65	54	47	69	53	71	68	71	49	54	79	35	71	65	94	87	94
ENSG00000001036	6	FUCA2	202	209	165	102	216	164	194	165	153	128	192	154	117	177	203	312	310	262
ENSG00000204389	6	HSPA1A	144	177	127	114	123	138	167	173	153	154	130	155	99	155	194	180	192	148
ENSG00000112576	6	CCND3	274	274	267	175	259	249	237	283	224	140	163	182	170	193	313	153	188	157
ENSG00000231925	6	TAPBP	109	129	110	62	114	116	153	124	112	122	118	164	57	112	136	105	81	100
ENSG00000065308	6	TRAM2	102	112	80	82	86	80	129	170	85	53	75	97	39	45	78	101	129	88
ENSG00000027697	6	IFNGR1	67	47	47	44	50	42	74	54	56	43	46	60	35	40	60	73	65	53
ENSG00000204209	6	DAXX	91	101	78	66	105	59	119	104	70	66	55	86	43	45	75	65	87	57
ENSG00000230202	6	RP11-632C17__A.1	100	92	59	55	91	68	121	111	78	60	63	73	47	73	84	95	107	93
ENSG00000204536	6	CCHCR1	74	37	32	32	54	36	41	36	47	43	43	47	33	48	61	61	50	47
ENSG00000124571	6	XPO5	52	34	34	25	53	26	52	50	45	39	42	42	19	34	41	68	54	53
ENSG00000137309	6	HMGA1	397	379	354	256	396	333	488	498	399	355	348	391	274	330	457	596	603	502
ENSG00000118496	6	FBXO30	60	54	58	36	71	43	47	51	33	40	40	48	41	52	52	74	104	58
ENSG00000204394	6	VARS	70	47	55	39	45	66	49	80	48	42	38	40	26	49	54	66	67	65
ENSG00000213719	6	CLIC1	259	186	189	152	220	182	255	264	260	158	198	201	121	167	251	285	337	261
ENSG00000135535	6	CD164	199	230	206	112	257	188	235	206	168	198	213	215	82	176	198	297	277	251
ENSG00000112305	6	SMAP1	70	65	38	46	54	52	73	62	54	62	72	70	27	51	65	76	103	69
ENSG00000204308	6	RNF5	213	201	192	156	208	173	182	216	163	201	212	202	110	152	182	219	200	182
ENSG00000124688	6	MAD2L1BP	67	60	39	37	67	46	69	79	60	55	52	38	44	55	69	69	87	71
ENSG00000112200	6	ZNF451	114	158	138	77	125	170	181	175	155	131	150	175	75	119	169	205	152	132
ENSG00000112159	6	MDN1	62	36	59	58	44	41	46	62	51	65	64	64	34	24	38	64	68	74
ENSG00000216480	6	RP3-393E18.1	55	41	51	42	44	48	54	64	58	37	48	64	13	36	55	85	70	48
ENSG00000124762	6	CDKN1A	99	106	75	66	113	82	96	82	90	97	104	129	52	66	107	43	48	25
ENSG00000096696	6	DSP	64	58	84	45	84	64	82	55	70	75	46	74	37	50	51	88	61	95
ENSG00000111799	6	COL12A1	180	169	190	175	194	136	235	256	143	148	192	246	135	137	162	155	181	143
ENSG00000131013	6	PPIL4	80	104	74	68	93	86	124	86	74	79	90	98	45	60	80	104	129	108
ENSG00000184357	6	HIST1H1B	52	37	50	38	54	44	64	42	43	22	59	30	44	14	20	24	24	48
ENSG00000124784	6	RIOK1	74	60	47	44	62	75	105	72	80	62	88	70	41	52	41	82	79	64
ENSG00000135333	6	EPHA7	54	50	41	47	47	52	51	62	62	44	49	72	23	25	37	89	98	93
ENSG00000274267	6	HIST1H3B	68	34	41	47	49	48	62	41	31	25	38	62	330	44	36	28	33	37
ENSG00000112249	6	ASCC3	157	142	123	102	188	144	156	162	130	125	131	147	97	75	148	230	198	174
ENSG00000204619	6	PPP1R11	55	66	65	36	75	83	68	64	67	56	60	46	55	87	77	82	114	98
ENSG00000187837	6	HIST1H1C	511	276	281	302	455	386	576	316	418	246	398	570	224	280	324	334	281	438
ENSG00000202198	6	RN7SK	127	112	113	146	239	157	215	167	138	113	144	134	194	86	90	208	99	125
ENSG00000219451	7	AC005251.3	293	408	522	109	114	246	844	369	545	234	105	465	74	192	432	122	173	437
ENSG00000197461	7	PDGFA	110	128	138	47	49	97	176	90	106	94	44	96	41	81	116	34	40	57
ENSG00000105810	7	CDK6	179	164	192	91	74	117	227	294	124	92	92	182	76	80	114	149	228	137
ENSG00000166997	7	CNPY4	67	67	63	25	32	47	55	86	49	44	50	67	24	40	62	97	98	70
ENSG00000213291	7	RP11-420H19.3	118	119	115	67	81	45	80	114	74	92	60	98	52	76	86	96	155	96
ENSG00000241127	7	YAE1D1	94	128	106	49	67	64	102	144	85	109	79	91	45	58	95	129	140	159
ENSG00000127914	7	AKAP9	304	329	312	159	195	177	313	437	238	195	309	413	96	144	213	496	545	396
ENSG00000169871	7	TRIM56	118	87	150	56	69	75	174	120	87	69	90	128	37	68	74	104	126	126
ENSG00000136273	7	HUS1	60	82	61	30	59	26	68	83	44	36	51	62	21	47	40	64	80	60
ENSG00000122642	7	FKBP9	98	149	148	57	60	107	205	107	179	99	48	145	51	92	131	80	68	83
ENSG00000122786	7	CALD1	1334	1216	1528	599	902	846	1414	1331	935	745	820	1338	424	586	761	831	852	666
ENSG00000242265	7	PEG10	823	807	740	372	476	529	904	791	648	571	594	749	282	359	453	951	997	859
ENSG00000126870	7	WDR60	73	25	110	33	50	39	76	75	54	35	38	66	28	30	43	71	68	44
ENSG00000075624	7	ACTB	7480	9414	10739	3445	4389	8396	13640	9083	10944	5845	3187	8201	2578	4201	8330	3070	4195	6351
ENSG00000105926	7	MPP6	182	183	197	93	121	117	254	211	154	104	145	180	84	148	153	193	181	195
ENSG00000213280	7	RP11-212P7.1	175	240	143	92	129	111	190	209	145	132	162	163	84	156	143	259	280	231
ENSG00000155660	7	PDIA4	268	310	361	110	196	253	358	197	300	205	176	291	99	151	221	248	234	294
ENSG00000130305	7	NSUN5	76	79	63	34	50	47	50	93	50	53	42	63	34	61	71	79	84	48
ENSG00000170027	7	YWHAG	307	382	265	178	184	213	380	436	246	173	222	253	109	158	273	276	381	280
ENSG00000189043	7	NDUFA4	4169	4822	3306	2097	2843	2495	4153	6015	3368	2544	3209	3734	1736	2494	3543	5125	6446	3534
ENSG00000164548	7	TRA2A	269	390	404	155	164	325	523	302	470	322	175	412	130	196	414	246	274	507
ENSG00000197448	7	GSTK1	93	113	91	43	75	62	119	104	66	71	62	93	47	67	89	98	103	84
ENSG00000159840	7	ZYX	62	65	50	36	37	35	54	82	45	39	32	49	31	32	46	25	33	27
ENSG00000001629	7	ANKIB1	52	72	69	37	31	50	78	68	65	56	53	103	24	38	69	73	58	64
ENSG00000122591	7	FAM126A	65	77	93	46	57	43	81	103	73	54	64	76	55	49	44	72	92	67
ENSG00000105928	7	DFNA5	72	59	60	37	44	38	67	65	59	33	39	49	26	23	44	35	14	26
ENSG00000105855	7	ITGB8	63	62	75	43	35	48	106	69	87	32	45	63	28	34	45	43	47	64
ENSG00000106078	7	COBL	93	62	76	46	57	43	50	57	52	57	64	67	28	39	48	49	33	36
ENSG00000091136	7	LAMB1	95	112	135	54	67	96	123	133	88	63	92	96	53	58	97	91	101	101
ENSG00000228360	7	RP11-365F18.1	160	166	127	68	128	92	192	194	115	106	93	143	73	103	151	161	231	144
ENSG00000146731	7	CCT6A	1280	1536	1299	769	1068	781	1436	1841	1122	984	1046	1164	574	820	1090	2276	2693	1564
ENSG00000064419	7	TNPO3	94	101	97	46	72	68	126	107	99	67	72	95	51	88	77	105	149	100
ENSG00000106462	7	EZH2	62	48	57	38	34	35	40	58	49	34	30	55	19	28	30	36	54	66
ENSG00000201098	7	RNY1	190	154	107	73	119	97	203	245	162	86	135	137	119	107	167	106	90	99
ENSG00000236238	7	AC093106.4	58	52	47	23	39	39	51	59	53	46	44	53	40	51	64	60	54	48
ENSG00000146842	7	TMEM209	99	123	120	42	73	106	192	113	145	110	65	134	67	60	119	100	124	114
ENSG00000001631	7	KRIT1	52	43	47	41	19	32	59	38	34	39	27	45	19	12	45	48	70	44
ENSG00000213237	7	AC008155.1	97	71	61	32	74	43	71	98	69	64	57	81	23	44	62	91	105	73
ENSG00000214194	7	LINC00998	154	157	126	65	122	98	131	190	121	109	126	142	72	122	139	189	225	184
ENSG00000177683	7	THAP5	115	140	186	69	77	142	205	168	204	161	108	185	83	136	192	168	195	243
ENSG00000233287	7	AC009362.2	589	672	491	268	449	431	579	729	474	384	378	503	314	374	476	586	748	493
ENSG00000106554	7	CHCHD3	171	251	158	91	147	143	213	269	149	146	127	128	98	163	177	291	308	241
ENSG00000106609	7	TMEM248	66	53	56	31	41	43	72	87	64	37	36	67	20	34	74	62	65	55
ENSG00000105821	7	DNAJC2	177	162	155	68	148	109	205	184	149	120	118	187	78	75	110	213	296	173
ENSG00000232612	7	RPL31P35	83	120	95	45	84	68	94	117	98	92	67	97	55	69	69	83	119	69
ENSG00000237729	7	AC002075.4	147	155	143	57	130	108	142	174	142	102	113	129	71	118	125	136	204	141
ENSG00000009954	7	BAZ1B	444	303	344	224	255	248	539	490	317	291	259	371	170	188	227	473	427	358
ENSG00000106153	7	CHCHD2	2434	3010	2181	1278	2240	1581	2473	2782	1880	1971	2065	2134	1213	1916	2157	3149	3668	2639
ENSG00000006451	7	RALA	226	227	190	86	184	161	257	207	228	201	171	223	88	143	173	237	271	245
ENSG00000105939	7	ZC3HAV1	110	130	149	42	99	120	182	146	115	104	81	147	60	119	145	126	146	171
ENSG00000090263	7	MRPS33	96	101	116	48	87	76	127	113	92	75	92	82	43	80	91	102	114	77
ENSG00000106538	7	RARRES2	61	93	62	27	68	51	70	61	66	66	59	60	23	64	62	92	71	47
ENSG00000105854	7	PON2	386	444	347	181	325	291	404	448	330	349	365	347	188	333	378	544	539	419
ENSG00000127920	7	GNG11	911	1034	736	483	689	644	904	1235	751	700	664	899	496	781	818	747	925	685
ENSG00000106443	7	PHF14	236	265	243	122	203	179	263	259	213	229	230	299	132	120	148	308	294	268
ENSG00000146830	7	GIGYF1	65	81	87	34	66	58	112	44	99	84	47	107	30	48	82	99	70	125
ENSG00000106591	7	MRPL32	415	462	403	215	378	276	408	451	377	299	311	410	265	367	401	565	498	433
ENSG00000105968	7	H2AFV	834	922	692	445	639	578	909	1022	733	564	690	776	298	479	680	854	1045	725
ENSG00000128534	7	LSM8	338	424	297	187	279	254	386	437	313	265	270	328	155	289	328	441	526	369
ENSG00000186591	7	UBE2H	178	109	106	75	87	106	137	113	82	82	111	142	45	68	74	100	115	116
ENSG00000228429	7	RP5-859M6.1	87	94	58	33	84	46	62	61	63	79	54	50	38	58	71	99	87	46
ENSG00000106588	7	PSMA2	791	994	683	441	646	597	835	1101	726	587	667	695	383	548	729	1269	1283	883
ENSG00000234985	7	RP11-3L10.3	86	80	62	51	60	45	75	87	71	65	53	89	30	49	76	84	92	74
ENSG00000158604	7	TMED4	372	392	368	174	266	335	455	359	386	300	273	387	168	272	373	384	459	367
ENSG00000005483	7	KMT2E	258	255	267	166	208	162	290	293	247	211	214	242	91	130	208	326	399	342
ENSG00000106211	7	HSPB1	1718	1690	1878	911	1425	1297	1763	1827	1428	1263	1301	1594	723	1125	1469	1698	1979	1431
ENSG00000166508	7	MCM7	332	278	258	142	251	207	319	367	283	253	234	293	146	211	286	266	322	298
ENSG00000105993	7	DNAJB6	75	76	60	34	55	57	81	68	60	47	65	72	44	46	59	81	89	54
ENSG00000156928	7	MALSU1	359	295	260	168	274	191	313	309	276	184	212	229	140	173	249	245	247	196
ENSG00000106144	7	CASP2	104	168	170	85	91	131	250	151	158	119	92	171	68	115	174	92	108	162
ENSG00000157778	7	PSMG3	336	362	281	167	266	249	418	414	329	198	185	318	175	236	356	336	373	393
ENSG00000006634	7	DBF4	147	137	105	73	107	91	132	203	113	100	88	144	46	75	109	160	161	128
ENSG00000257923	7	CUX1	237	233	213	141	160	175	354	282	206	162	169	263	82	123	167	176	218	231
ENSG00000091127	7	PUS7	53	61	48	39	40	34	67	53	55	56	48	52	16	46	55	54	50	50
ENSG00000132432	7	SEC61G	949	1180	916	546	798	781	1046	1190	893	728	754	931	477	744	866	1328	1439	1012
ENSG00000127990	7	SGCE	154	158	233	89	165	127	138	171	134	126	115	145	92	104	148	199	159	132
ENSG00000146674	7	IGFBP3	83	95	102	45	81	70	130	124	89	65	68	90	30	50	34	65	52	60
ENSG00000235354	7	CTA-276O3.4	327	338	253	177	241	226	338	406	235	228	220	283	166	257	279	336	405	288
ENSG00000146677	7	AC004453.8	1645	1911	1405	886	1412	1186	1709	1901	1364	1224	1338	1485	843	1292	1471	1911	2234	1641
ENSG00000105887	7	MTPN	359	396	320	157	300	298	473	500	309	324	282	304	220	284	337	424	486	441
ENSG00000106028	7	SSBP1	1221	1163	902	504	954	852	1124	1143	975	774	841	943	539	788	1046	1721	1748	1352
ENSG00000196262	7	PPIA	901	1064	686	467	742	665	954	1057	799	768	642	876	355	650	772	1130	1416	984
ENSG00000196683	7	TOMM7	962	1143	865	544	845	713	1129	1404	952	818	773	1020	466	810	963	1480	1653	1184
ENSG00000172115	7	CYCS	1326	1570	1183	698	1156	1041	1431	1554	1132	1014	1074	1259	605	950	1262	1939	2182	1616
ENSG00000213860	7	RPL21P75	102	109	70	46	93	61	93	109	82	80	81	91	39	59	88	112	122	98
[truncated: 58,505 more rows]
